# Supplementary material for: Aberrant medial entorhinal cortex dynamics link tau pathology to spatial memory impairment
Source: bioRxiv. 2026 Feb 6:2025.12.30.696887. Originally published 2025 Dec 31. Preprint. [Version 2] doi: 10.64898/2025.12.30.696887 (PMC12776407; doi:10.64898/2025.12.30.696887)
Supplement: Supplement 1 [file media-1.xlsx]

## Sheet: Statistics Table
	Figure	Panel	Comparison	p value	Statistical Test	Test statistics	N	Effect Size	Confidience Interval	Degrees of Freedom
	1	C	Young, Old, PS19	p=0.17, 0.011, 0.00073'	'two-tailed unpaired Students t-test'	t=-1.4, -2.8, -3.8'	n=4,17; 8,15; 17,15 mice'	d=-0.75, -1.2, -1.3'	CI=-1.8,0.33; -2.1,-0.26; -2,-0.54'	'df=19, 21, 30'
		D	Male, Female, Old	'p=0.029, 0.0085, 0.24'	'two-tailed unpaired Students t-test'	't=-2.4, -3.4, -1.2'	'n=11,10; 6,5; 10,5 mice'	'd=-0.99, -1.9, -0.63'	'CI=-1.9,-0.097; -3.2,-0.45; -1.7,0.42'	'df=19, 9, 13'
		E		'p=0.33'	'two-tailed unpaired Students t-test'	't=1'	'n=10,5 mice'	'd=0.52'	'CI=-0.52,1.5'	'df=13'
		G		'p=0.00026'	'two-tailed paired Students t-test'	't=-4.2'	'n=28 FOV'	'd=-1'	'CI=-1.7,-0.5'	'df=27'
		H	Male, Female	'p=0.011, 0.00037'	'two-tailed paired Students t-test'	't=-2.9, -5.5'	'n=18,18; 10,10 FOV'	'd=-0.93, -1.2'	'CI=-1.8,-0.22; -2.2,-0.58'	'df=17, 9'
			Stellate, Pyramidal	'p=0.56, 0.89'	'two-tailed unpaired Students t-test'	't=-0.6, -0.14'	'n=18,10; 18,10 FOV'	'd=-0.23, -0.055'	'CI=-0.98,0.53; -0.81,0.7'	'df=26, 26'
		I	Stellate, Pyramidal	'p=0.24, 0.0013'	'two-tailed paired Students t-test'	't=1.2, 3.3'	'n=45,36; 92,43 cells'	'd=0.26, 0.6'	'CI=-0.17,0.7; 0.23,0.97'	'df=79, 133'
		J	See Figure 1H
		K	See Figure 1I
		N	All mice: ANOVA	'p=0.0013'	'two-way repeated measures ANOVA'	'F=14'	'n=10,11 mice'	'eta=0.22'	'CI=0.066,0.45'	'df=1'
			All mice: Multiple Comparisons (left to right, significant only)	'p=0.049, 0.047, 0.017, 0.045, 0.045, '	'two-tailed unpaired Students t-test, Bonferroni-Holm correction for mutiple comparsions'	't=3, 3.1, 3.6, 3.1, 3.2, '	'n=10,11; 10,11; 10,11; 10,11; 10,11; mice'	'd=1.2, 1.3, 1.5, 1.3, 1.3, '	'CI=0.32,2.1; 0.37,2.2; 0.56,2.5; 0.35,2.2; 0.39,2.2; '	'df=19, 19, 19, 19, 19, '
			Male mice: ANOVA	'p=0.0096'	'two-way repeated measures ANOVA'	'F=11'	'n=4,7 mice'	'eta=0.31'	'CI=0.11,0.64'	'df=1'
			Male mice: Multiple Comparisons (left to right, significant only)	No significant comparisons
			Female mice: ANOVA	'p=0.15'	'two-way repeated measures ANOVA'	'F=2.5'	'n=6,4 mice'	'eta=0.087'	'CI=0.00063,0.34'	'df=1'
			Female mice: Multiple Comparisons (left to right, significant only)	No significant comparisons
		O	All mice: ANOVA	'p=0.019'	'two-way repeated measures ANOVA'	'F=6.5'	'n=10,11 mice'	'eta=0.13'	'CI=0.01,0.37'	'df=1'
			All mice: Multiple Comparisons (left to right, significant only)	No significant comparisons
			Male mice: ANOVA	'p=0.033'	'two-way repeated measures ANOVA'	'F=6.3'	'n=4,7 mice'	'eta=0.22'	'CI=0.034,0.58'	'df=1'
			Male mice: Multiple Comparisons (left to right, significant only)	No significant comparisons
			Female mice: ANOVA	'p=0.47'	'two-way repeated measures ANOVA'	'F=0.58'	'n=6,4 mice'	'eta=0.03'	'CI=9.2e-05,0.28'	'df=1'
			Female mice: Multiple Comparisons (left to right, significant only)	No significant comparisons
		P	See Figure 1N
		Q	See Figure 1O
	S1	A		'p=0.088'	'two-tailed paired Students t-test'	't=-1.8'	'n=28 FOV'	'd=-0.6'	'CI=-1.4,0.1'	'df=27'
		B		'p=0.52'	'two-tailed unpaired Students t-test'	't=0.65'	'n=18,10 FOV'	'd=0.25'	'CI=-0.51,1'	'df=26'
		C	Male, Female	'p=0.2, 0.25'	'two-tailed paired Students t-test'	't=-1.3, -1.2'	'n=18,18; 10,10 FOV'	'd=-0.57, -0.61'	'CI=-1.6,0.34; -2,0.53'	'df=17, 9'
			Stellate, Pyramidal	'p=0.64, 0.93'	'two-tailed unpaired Students t-test'	't=-0.48, -0.084'	'n=18,10; 18,10 FOV'	'd=-0.18, -0.032'	'CI=-0.93,0.57; -0.78,0.72'	'df=26, 26'
		D		'p=0.61'	'two-tailed unpaired Students t-test'	't=0.52'	'n=18,10 FOV'	'd=0.2'	'CI=-0.55,0.95'	'df=26'
		E		p=9.5e-14	Log-rank test for Kaplan-Meier survival functions	z=7.45	n=96,208 mice	Mantel Haenszel Hazard ratio=0.17	CI=0.11,0.27	df=1
		F		'p=0.64'	'two-tailed unpaired Students t-test'	't=0.47'	'n=10,11 mice'	'd=0.2'	'CI=-0.63,1'	'df=19'
		G	Stellate, Pyramidal	'p=0.22, 0.5'	'two-tailed unpaired Students t-test'	't=1.3, 0.68'	'n=8,10; 8,10 mice'	'd=0.57, 0.31'	'CI=-0.34,1.5; -0.59,1.2'	'df=16, 16'
		H	Male: Stellate, Pyramidal	'p=0.44, 0.45'	'two-tailed unpaired Students t-test'	't=0.81, 0.78'	'n=4,7; 4,7 mice'	'd=0.46, 0.45'	'CI=-0.69,1.6; -0.71,1.6'	'df=9, 9'
			Female :Stellate, Pyramidal	'p=0.13, 0.73'	'two-tailed unpaired Students t-test'	't=1.8, 0.36'	'n=4,3; 4,3 mice'	'd=1.2, 0.23'	'CI=-0.32,2.6; -1,1.5'	'df=5, 5'
		I	FE, NE	'p=0.16, NaN'	'two-tailed unpaired Students t-test'	't=1.5, NaN'	'n=10,11; 10,11 mice'	'd=0.62, NaN'	'CI=-0.24,1.5; NaN,NaN'	'df=19, 19'
		J	FE, NE	'p=0.015, 0.37'	'two-tailed unpaired Students t-test'	't=-2.7, 0.92'	'n=10,11; 10,11 mice'	'd=-1.1, 0.39'	'CI=-2,-0.21; -0.45,1.2'	'df=19, 19'
	S2	A	All: Baseline and Plateau	p=0.63	extra sum-of-squares F test	F=0.48	n=10 days	f2=0.069		df=2, 14
			All: K	p<0.0001	extra sum-of-squares F test	F=4.3e+02	n=10 days	f2=24		df=1, 18
			Male: Baseline and Plateau	p=0.13	extra sum-of-squares F test	F=2.4	n=10 days	f2=0.34		df=2, 14
			Male: K	p<0.0001	extra sum-of-squares F test	F=5.2e+02	n=10 days	f2=29		df=1, 18
			Female: Baseline and Plateau		not performed as simpler model fits data better
			Female: K	p<0.0001	extra sum-of-squares F test	F=28	n=10 days	f2=1.6		df=1, 18
		B	All, Male, Female	'p=0.011, 0.25, 0.051'	'two-tailed unpaired Students t-test'	't=-2.8, -1.3, -2.2'	'n=10,11; 6,4; 4,7 mice'	'd=-1.2, -0.73, -1.3'	'CI=-2.1,-0.26; -1.9,0.49; -2.5,0.0059'	'df=19, 8, 9'
		C		'p=4e-99'	'two-tailed Pearson linear correlation'	'r=0.94'	'n=210 behavior sessions'	'r^2=0.88'	'CI=0.85,0.91'	'df=208'
		D	All mice: ANOVA	'p=0.18'	'two-way repeated measures ANOVA'	'F=2'	'n=10,11 mice'	'eta=0.058'	'CI=0.00024,0.28'	'df=1'
			All mice: Multiple Comparisons (left to right, significant only)	No significant comparisons
			Male mice: ANOVA	'p=0.91'	'two-way repeated measures ANOVA'	'F=0.015'	'n=4,7 mice'	'eta=0.0011'	'CI=5.9e-05,0.26'	'df=1'
			Male mice: Multiple Comparisons (left to right, significant only)	No significant comparisons
			Female mice: ANOVA	'p=0.13'	'two-way repeated measures ANOVA'	'F=2.9'	'n=6,4 mice'	'eta=0.14'	'CI=0.0021,0.47'	'df=1'
			Female mice: FE	'p=0.027'	'two-tailed unpaired Students t-test'	't=2.7'	'n=6,4 mice'	'd=1.6'	'CI=0.17,2.9'	'df=8'
			Female mice: NE Multiple Comparisons (left to right, significant only)	'p=0.05, '	'two-tailed unpaired Students t-test, Bonferroni-Holm correction for mutiple comparsions'	't=3.8, '	'n=6,4; mice'	'd=2.2, '	'CI=0.63,3.8; '	'df=8, '
		E	All mice: ANOVA	'p=0.0016'	'two-way repeated measures ANOVA'	'F=13'	'n=10,11 mice'	'eta=0.19'	'CI=0.074,0.34'	'df=1'
			All mice: Multiple Comparisons (left to right, significant only)	'p=0.046, 0.032, '	'two-tailed unpaired Students t-test, Bonferroni-Holm correction for mutiple comparsions'	't=3.2, 3.4, '	'n=10,11; 10,11; mice'	'd=1.3, 1.4, '	'CI=0.39,2.2; 0.47,2.3; '	'df=19, 19, '
			Male mice: ANOVA	'p=0.025'	'two-way repeated measures ANOVA'	'F=7.3'	'n=4,7 mice'	'eta=0.24'	'CI=0.11,0.45'	'df=1'
			Male mice: Multiple Comparisons (left to right, significant only)	No significant comparisons
			Female mice: ANOVA	'p=0.065'	'two-way repeated measures ANOVA'	'F=4.6'	'n=6,4 mice'	'eta=0.09'	'CI=0.0025,0.26'	'df=1'
			Female mice: Multiple Comparisons (left to right, significant only)	No significant comparisons
		F	All mice: ANOVA	'p=0.061'	'two-way repeated measures ANOVA'	'F=4'	'n=10,11 mice'	'eta=0.12'	'CI=0.0032,0.38'	'df=1'
			All mice: FE	'p=0.011'	'two-tailed unpaired Students t-test'	't=-2.8'	'n=10,11 mice'	'd=-1.2'	'CI=-2.1,-0.26'	'df=19'
			All mice: Multiple Comparisons (left to right, significant only)	No significant comparisons
			Male mice: ANOVA	'p=0.41'	'two-way repeated measures ANOVA'	'F=0.74'	'n=4,7 mice'	'eta=0.053'	'CI=0.00015,0.41'	'df=1'
			Male mice: Multiple Comparisons (left to right, significant only)	No significant comparisons
			Female mice: ANOVA	'p=0.09'	'two-way repeated measures ANOVA'	'F=3.7'	'n=6,4 mice'	'eta=0.22'	'CI=0.0027,0.64'	'df=1'
			Female mice: Multiple Comparisons (left to right, significant only)	No significant comparisons
		G	All mice: ANOVA	'p=0.18'	'ordinary two-way ANOVA'	'F=1.8'	'n=5,5; 9,9; 9,9; 9,9; 7,7; 7,7; 8,8; 10,10; 8,8; 10,10 mice'	'eta=0.011'	'CI=4.1e-05,0.061'	'df=1'
			All mice: Multiple Comparisons (left to right, significant only)	No significant comparisons
			Male mice: ANOVA	'p=0.67'	'ordinary two-way ANOVA'	'F=0.18'	'n=3,3; 4,4; 4,4; 4,4; 4,4; 4,4; 4,4; 4,4; 4,4; 4,4 mice'	'eta=0.0025'	'CI=1.5e-05,0.064'	'df=1'
			Male mice: Multiple Comparisons (left to right, significant only)	No significant comparisons
			Female mice: ANOVA	'p=0.59'	'ordinary two-way ANOVA'	'F=0.3'	'n=2,2; 2,2; 3,3; 3,3; 2,2; 2,2; 3,3; 4,4; 2,2; 4,4 mice'	'eta=0.0067'	'CI=2.9e-05,0.12'	'df=1'
			Female mice: Multiple Comparisons (left to right, significant only)	No significant comparisons
		H	All mice: ANOVA	'p=6.4e-12'	'ordinary two-way ANOVA'	'F=56'	'n=5,5; 9,9; 9,9; 9,9; 7,7; 7,7; 8,8; 10,10; 8,8; 10,10 mice'	'eta=0.22'	'CI=0.14,0.32'	'df=1'
			All mice: Multiple Comparisons (left to right, significant only)	'p=0.018, '	'two-tailed unpaired Students t-test, Bonferroni-Holm correction for mutiple comparsions'	't=3.9, '	'n=8,8; mice'	'd=1.8, '	'CI=0.66,2.9; '	'df=14, '
			Male mice: ANOVA	'p=2.5e-11'	'ordinary two-way ANOVA'	'F=68'	'n=3,3; 4,4; 4,4; 4,4; 4,4; 4,4; 4,4; 4,4; 4,4; 4,4 mice'	'eta=0.42'	'CI=0.28,0.58'	'df=1'
			Male mice: Multiple Comparisons (left to right, significant only)	'p=0.002, 0.0048, '	'two-tailed unpaired Students t-test, Bonferroni-Holm correction for mutiple comparsions'	't=8, 6.7, '	'n=4,4; 4,4; mice'	'd=4.9, 4.1, '	'CI=1.9,7.8; 1.5,6.7; '	'df=6, 6, '
			Female mice: ANOVA	'p=0.068'	'ordinary two-way ANOVA'	'F=3.6'	'n=2,2; 2,2; 3,3; 3,3; 2,2; 2,2; 3,3; 4,4; 2,2; 4,4 mice'	'eta=0.036'	'CI=0.0014,0.11'	'df=1'
			Female mice: Multiple Comparisons (left to right, significant only)	No significant comparisons
		I	All mice: ANOVA	'p=2.8e-09'	'ordinary two-way ANOVA'	'F=40'	'n=5,5; 9,9; 9,9; 9,9; 7,7; 7,7; 8,8; 10,10; 8,8; 10,10 mice'	'eta=0.17'	'CI=0.088,0.26'	'df=1'
			All mice: Multiple Comparisons (left to right, significant only)	'p=0.032, '	'two-tailed unpaired Students t-test, Bonferroni-Holm correction for mutiple comparsions'	't=3.6, '	'n=8,8; mice'	'd=1.7, '	'CI=0.55,2.8; '	'df=14, '
			Male mice: ANOVA	'p=1.4e-08'	'ordinary two-way ANOVA'	'F=44'	'n=3,3; 4,4; 4,4; 4,4; 4,4; 4,4; 4,4; 4,4; 4,4; 4,4 mice'	'eta=0.32'	'CI=0.19,0.48'	'df=1'
			Male mice: Multiple Comparisons (left to right, significant only)	'p=0.047, 0.005, '	'two-tailed unpaired Students t-test, Bonferroni-Holm correction for mutiple comparsions'	't=4.3, 6.8, '	'n=4,4; 4,4; mice'	'd=2.6, 4.2, '	'CI=0.7,4.5; 1.6,6.7; '	'df=6, 6, '
			Female mice: ANOVA	'p=0.11'	'ordinary two-way ANOVA'	'F=2.6'	'n=2,2; 2,2; 3,3; 3,3; 2,2; 2,2; 3,3; 4,4; 2,2; 4,4 mice'	'eta=0.032'	'CI=0.0006,0.12'	'df=1'
			Female mice: Multiple Comparisons (left to right, significant only)	No significant comparisons
	2	A		'p=0.034'	'two-tailed unpaired Students t-test'	't=-2.2'	'n=20,22 FOV'	'd=-0.67'	'CI=-1.3,-0.051'	'df=40'
		B	All, Stellate, Pyramidal	'p=0.065, 0.015, 0.44'	'two-tailed unpaired Students t-test'	't=-1.9, -2.5, -0.78'	'n=20,22; 20,22; 20,22 FOV'	'd=-0.58, -0.77, -0.24'	'CI=-1.2,0.035; -1.4,-0.15; -0.83,0.36'	'df=40, 40, 40'
		C		'p=0.036'	'two-tailed unpaired Students t-test'	't=2.2'	'n=20,22 FOV'	'd=0.66'	'CI=0.044,1.3'	'df=40'
		D	Male mice: ANOVA (pre-learning)	'p=2.5e-05'	two-tailed unpaired Students t-test'	't=4.2'	'n=636,1084 cells'	'd=0.21'	'CI=0.11,0.31'	'df=1718'
			Male mice: ANOVA (post-learning)	'p=0.031'	two-way repeated measures ANOVA'	'F=4.7'	'n=636,1084 cells'	'eta=0.0021'	'CI=3e-05,0.0078'	'df=1'
			WT Male mice: Temporal Correlation	'p=0.0071'	'two-tailed Pearson linear correlation'	'r=-0.79'	'n=10 days'	'r^2=0.62'	'CI=0.9,0.095'	'df=8'
			PS19 Male mice: Temporal Correlation	'p=4.7e-06'	'two-tailed Pearson linear correlation'	'r=-0.97'	'n=10 days'	'r^2=0.94'	'CI=0.99,0.75'	'df=8'
			Female mice: ANOVA (pre-learning)	'p=1.2e-05'	two-tailed unpaired Students t-test'	't=-4.4'	'n=554,533 cells'	'd=-0.27'	'CI=-0.39,-0.15'	'df=1085'
			Female mice: ANOVA (post-learning)	'p=4.5e-05'	'two-way repeated measures ANOVA'	'F=17'	'n=554,533 cells'	'eta=0.012'	'CI=0.0036,0.026'	'df=1'
			WT Female mice: Temporal Correlation	'p=0.45'	'two-tailed Pearson linear correlation'	'r=0.27'	'n=10 days'	'r^2=0.074'	'CI=0.19,0.59'	'df=8'
			PS19 Female mice: Temporal Correlation	'p=7.9e-05'	'two-tailed Pearson linear correlation'	'r=-0.93'	'n=10 days'	'r^2=0.87'	'CI=0.97,0.54'	'df=8'
		E	Male, Female	'p=0.044, 0.88'	'two-tailed unpaired Students t-test'	't=2, -0.15'	'n=636,1084; 554,533 cells'	'd=0.1, -0.0089'	'CI=0.0026,0.2; -0.13,0.11'	'df=1718, 1085'
		F	Stellate: Male, Female	'p=0.0015, 3.8e-05'	'two-tailed unpaired Students t-test'	't=3.2, -4.2'	'n=194,378; 129,186 cells'	'd=0.28, -0.48'	'CI=0.11,0.45; -0.7,-0.25'	'df=570, 313'
			Pyramidal: Male, Female	'p=0.1, 0.011'	'two-tailed unpaired Students t-test'	't=1.6, -2.7'	'n=38,46; 13,21 cells'	'd=0.36, -0.93'	'CI=-0.074,0.78; -1.6,-0.21'	'df=82, 32'
		G	Stellate: Male, Female	'p=0.017, 0.82'	'two-tailed unpaired Students t-test'	't=2.4, -0.23'	'n=194,378; 129,186 cells'	'd=0.21, -0.026'	'CI=0.037,0.38; -0.25,0.2'	'df=570, 313'
			Pyramidal: Male, Female	'p=0.72, 0.53'	'two-tailed unpaired Students t-test'	't=0.37, 0.63'	'n=38,46; 13,21 cells'	'd=0.079, 0.22'	'CI=-0.35,0.51; -0.46,0.89'	'df=82, 32'
		H	Grid, Cue, Speed, Uncategorized	'p=0.67, 0.59, 0.21, 0.97'	'two-tailed unpaired Students t-test'	't=0.43, -0.54, 1.3, -0.037'	'n=8,14; 8,14; 8,14; 8,14 FOV'	'd=0.19, -0.23, 0.55, -0.016'	'CI=-0.65,1; -1.1,0.61; -0.31,1.4; -0.85,0.82'	'df=20, 20, 20, 20'
		I	Grid, Cue, Speed, Uncategorized	'p=0.94, 0.93, 0.84, 0.68'	'two-tailed unpaired Students t-test'	't=-0.072, -0.087, 0.21, -0.42'	'n=12,8; 12,8; 12,8; 12,8 FOV'	'd=-0.032, -0.038, 0.092, -0.18'	'CI=-0.89,0.83; -0.89,0.82; -0.77,0.95; -1,0.68'	'df=18, 18, 18, 18'
		J	Male mice: ANOVA	'p=9.9e-23'	linear mixed-effects model'	'F=99'	'n=636,1084 cells'	'eta=0.054'	'CI=0.041,0.074'	'df=1,1733'
			WT Male mice: Temporal Correlation	'p=0.00087'	'two-tailed Pearson linear correlation'	'r=0.88'	'n=10 days'	'r^2=0.77'	'CI=0.3,0.94'	'df=8'
			PS19 Male mice: Temporal Correlation	'p=0.91'	'two-tailed Pearson linear correlation'	'r=-0.043'	'n=10 days'	'r^2=0.0018'	'CI=0.43,0.36'	'df=8'
			Female mice: ANOVA	'p=0.32'	'linear mixed-effects model'	'F=1'	'n=554,533 cells'	'eta=0.00092'	'CI=3.9e-06,0.0046'	'df=1,1085'
			WT Female mice: Temporal Correlation	'p=0.0057'	'two-tailed Pearson linear correlation'	'r=0.8'	'n=10 days'	'r^2=0.64'	'CI=0.11,0.9'	'df=8'
			PS19 Female mice: Temporal Correlation	'p=0.052'	'two-tailed Pearson linear correlation'	'r=0.63'	'n=10 days'	'r^2=0.39'	'CI=2.2e-05,0.81'	'df=8'
		K	Male, Female	'p=1.2e-23, 0.32'	'two-tailed unpaired Students t-test'	't=10, 1'	'n=636,1084; 554,533 cells'	'd=0.51, 0.061'	'CI=0.41,0.61; -0.058,0.18'	'df=1718, 1085'
		L	See Figure S4D
		N	Male mice: ANOVA	'p=0.084'	'linear mixed-effects model'	'F=3'	'n=636,1084 cells'	'eta=0.0017'	'CI=3.2e-05,0.0063'	'df=1,1722'
			WT Male mice: Temporal Correlation	'p=0.0029'	'two-tailed Pearson linear correlation'	'r=0.83'	'n=10 days'	'r^2=0.69'	'CI=0.18,0.92'	'df=8'
			PS19 Male mice: Temporal Correlation	'p=0.013'	'two-tailed Pearson linear correlation'	'r=0.75'	'n=10 days'	'r^2=0.56'	'CI=0.049,0.88'	'df=8'
			Female mice: ANOVA	'p=6.8e-08'	'linear mixed-effects model'	'F=30'	'n=554,533 cells'	'eta=0.027'	'CI=0.014,0.042'	'df=1,1083'
			WT Female mice: Temporal Correlation	'p=0.0053'	'two-tailed Pearson linear correlation'	'r=0.8'	'n=10 days'	'r^2=0.64'	'CI=0.12,0.9'	'df=8'
			PS19 Female mice: Temporal Correlation	'p=0.12'	'two-tailed Pearson linear correlation'	'r=0.53'	'n=10 days'	'r^2=0.28'	'CI=0.024,0.75'	'df=8'
		O	Male, Female	'p=0.1, 6e-08'	'two-tailed unpaired Students t-test'	't=1.6, 5.5'	'n=636,1084; 554,533 cells'	'd=0.082, 0.33'	'CI=-0.016,0.18; 0.21,0.45'	'df=1718, 1085'
		P	See Figure S4H
	S3	E	Male, Female	'p=0.1, 0.38'	'two-tailed unpaired Students t-test'	't=-1.7, -0.91'	'n=8,14; 12,8 FOV'	'd=-0.73, -0.4'	'CI=-1.6,0.15; -1.3,0.47'	'df=20, 18'
		F		'p=0.29, 0.11, 0.96'	'two-tailed unpaired Students t-test'	't=-1.1, -1.7, 0.055'	'n=8,14; 8,14; 8,14 FOV'	'd=-0.46, -0.72, 0.023'	'CI=-1.3,0.39; -1.6,0.15; -0.81,0.86'	'df=20, 20, 20'
		G		'p=0.31, 0.2, 0.33'	'two-tailed unpaired Students t-test'	't=-1, -1.3, -1'	'n=12,8; 12,8; 12,8 FOV'	'd=-0.45, -0.58, -0.44'	'CI=-1.3,0.42; -1.4,0.31; -1.3,0.43'	'df=18, 18, 18'
		H	Male	'p=0.33'	'two-tailed unpaired Students t-test'	't=0.99'	'n=8,14 FOV'	'd=0.42'	'CI=-0.43,1.3'	'df=20'
			Female	'p=0.14'	'two-tailed unpaired Students t-test'	't=1.6'	'n=12,8 FOV'	'd=0.68'	'CI=-0.21,1.6'	'df=18'
		I	Male mice: ANOVA (pre-learning)	'p=0.0015'	'two-tailed unpaired Students t-test'	't=3.2'	'n=194,378 cells'	'd=0.28'	'CI=0.11,0.45'	'df=570'
			Male mice: ANOVA (post-learning)	'p=0.017'	'two-way repeated measures ANOVA'	'F=5.7'	'n=194,378 cells'	'eta=0.0077'	'CI=0.0002,0.027'	'df=1'
			WT Male mice: Temporal Correlation	'p=0.059'	'two-tailed Pearson linear correlation'	'r=-0.61'	'n=10 days'	'r^2=0.38'	'CI=0.8,0.00073'	'df=8'
			PS19 Male mice: Temporal Correlation	'p=0.00034'	'two-tailed Pearson linear correlation'	'r=-0.9'	'n=10 days'	'r^2=0.82'	'CI=0.95,0.4'	'df=8'
			Female mice: ANOVA (pre-learning)	'p=3.8e-05'	'two-tailed unpaired Students t-test'	't=-4.2'	'n=129,186 cells'	'd=-0.48'	'CI=-0.7,-0.25'	'df=313'
			Female mice: ANOVA (post-learning)	'p=0.82'	'two-way repeated measures ANOVA'	'F=0.054'	'n=129,186 cells'	'eta=0.00014'	'CI=3.3e-06,0.014'	'df=1'
			WT Female mice: Temporal Correlation	'p=0.22'	'two-tailed Pearson linear correlation'	'r=-0.43'	'n=10 days'	'r^2=0.18'	'CI=0.69,0.078'	'df=8'
			PS19 Female mice: Temporal Correlation	'p=0.00016'	'two-tailed Pearson linear correlation'	'r=-0.92'	'n=10 days'	'r^2=0.85'	'CI=0.96,0.48'	'df=8'
		J	Male mice: ANOVA (pre-learning)	'p=0.1'	'two-tailed unpaired Students t-test'	't=1.6'	'n=38,46 cells'	'd=0.36'	'CI=-0.074,0.78'	'df=82'
			Male mice: ANOVA (post-learning)	'p=0.72'	'two-way repeated measures ANOVA'	'F=0.13'	'n=38,46 cells'	'eta=0.0013'	'CI=1.2e-05,0.055'	'df=1'
			WT Male mice: Temporal Correlation	'p=0.025'	'two-tailed Pearson linear correlation'	'r=-0.7'	'n=10 days'	'r^2=0.48'	'CI=0.85,0.014'	'df=8'
			PS19 Male mice: Temporal Correlation	'p=0.013'	'two-tailed Pearson linear correlation'	'r=-0.75'	'n=10 days'	'r^2=0.56'	'CI=0.88,0.05'	'df=8'
			Female mice: ANOVA (pre-learning)	'p=0.011'	'two-tailed unpaired Students t-test'	't=-2.7'	'n=13,21 cells'	'd=-0.93'	'CI=-1.6,-0.21'	'df=32'
			Female mice: ANOVA (post-learning)	'p=0.53'	'two-way repeated measures ANOVA'	'F=0.4'	'n=13,21 cells'	'eta=0.01'	'CI=4.3e-05,0.14'	'df=1'
			WT Female mice: Temporal Correlation	'p=0.79'	'two-tailed Pearson linear correlation'	'r=-0.095'	'n=10 days'	'r^2=0.009'	'CI=0.47,0.32'	'df=8'
			PS19 Female mice: Temporal Correlation	'p=1.4e-05'	'two-tailed Pearson linear correlation'	'r=-0.96'	'n=10 days'	'r^2=0.92'	'CI=0.98,0.68'	'df=8'
		K	Stellate: Male, Female	'p=0.071, 0.063'	'two-tailed unpaired Students t-test'	't=1.8, -1.9'	'n=194,378; 129,186 cells'	'd=0.16, -0.21'	'CI=-0.014,0.33; -0.44,0.012'	'df=570, 313'
			Pyramidal: Male, Female	'p=0.67, 0.53'	'two-tailed unpaired Students t-test'	't=0.43, -0.63'	'n=38,46; 13,21 cells'	'd=0.094, -0.22'	'CI=-0.33,0.52; -0.89,0.46'	'df=82, 32'
	S4	A	Male mice: ANOVA	'p=5.3e-07'	'linear mixed-effects model'	'F=25'	'n=636,1084 cells'	'eta=0.014'	'CI=0.007,0.028'	'df=1,1729'
			WT Male mice: Temporal Correlation	'p=0.84'	'two-tailed Pearson linear correlation'	'r=0.075'	'n=10 days'	'r^2=0.0056'	'CI=0.34,0.45'	'df=8'
			PS19 Male mice: Temporal Correlation	'p=0.18'	'two-tailed Pearson linear correlation'	'r=-0.46'	'n=10 days'	'r^2=0.21'	'CI=0.72,0.056'	'df=8'
			Female mice: ANOVA	'p=0.064'	'linear mixed-effects model'	'F=3.4'	'n=554,533 cells'	'eta=0.0032'	'CI=0.00014,0.0077'	'df=1,1085'
			WT Female mice: Temporal Correlation	'p=0.03'	'two-tailed Pearson linear correlation'	'r=-0.68'	'n=10 days'	'r^2=0.47'	'CI=0.84,0.0086'	'df=8'
			PS19 Female mice: Temporal Correlation	'p=0.77'	'two-tailed Pearson linear correlation'	'r=0.1'	'n=10 days'	'r^2=0.011'	'CI=0.32,0.47'	'df=8'
		B	Male mice: ANOVA	'p=1.3e-15'	'linear mixed-effects model'	'F=65'	'n=613,1064 cells'	'eta=0.035'	'CI=0.02,0.049'	'df=1,1770'
			WT Male mice: Temporal Correlation	'p=0.0012'	'two-tailed Pearson linear correlation'	'r=0.87'	'n=10 days'	'r^2=0.75'	'CI=0.27,0.94'	'df=8'
			PS19 Male mice: Temporal Correlation	'p=0.78'	'two-tailed Pearson linear correlation'	'r=-0.1'	'n=10 days'	'r^2=0.01'	'CI=0.47,0.32'	'df=8'
			Female mice: ANOVA	'p=0.32'	'linear mixed-effects model'	'F=1'	'n=536,521 cells'	'eta=0.0009'	'CI=5.1e-07,0.0045'	'df=1,1107'
			WT Female mice: Temporal Correlation	'p=0.058'	'two-tailed Pearson linear correlation'	'r=0.62'	'n=10 days'	'r^2=0.38'	'CI=0.00049,0.81'	'df=8'
			PS19 Female mice: Temporal Correlation	'p=0.044'	'two-tailed Pearson linear correlation'	'r=0.64'	'n=10 days'	'r^2=0.42'	'CI=0.00065,0.82'	'df=8'
		C	Male mice: ANOVA	'p=1.1e-05'	'linear mixed-effects model'	'F=19'	'n=511,1016 cells'	'eta=0.012'	'CI=0.0042,0.02'	'df=1,1635'
			WT Male mice: Temporal Correlation	'p=0.00072'	'two-tailed Pearson linear correlation'	'r=-0.88'	'n=10 days'	'r^2=0.78'	'CI=0.94,0.32'	'df=8'
			PS19 Male mice: Temporal Correlation	'p=0.66'	'two-tailed Pearson linear correlation'	'r=-0.16'	'n=10 days'	'r^2=0.025'	'CI=0.51,0.27'	'df=8'
			Female mice: ANOVA	'p=0.089'	'linear mixed-effects model'	'F=2.9'	'n=445,480 cells'	'eta=0.0029'	'CI=0.00015,0.013'	'df=1,988'
			WT Female mice: Temporal Correlation	'p=0.0056'	'two-tailed Pearson linear correlation'	'r=-0.8'	'n=10 days'	'r^2=0.64'	'CI=0.9,0.12'	'df=8'
			PS19 Female mice: Temporal Correlation	'p=0.14'	'two-tailed Pearson linear correlation'	'r=-0.5'	'n=10 days'	'r^2=0.25'	'CI=0.74,0.035'	'df=8'
		D	Stellate: Male, Female	'p=3.9e-13, 0.47'	'two-tailed unpaired Students t-test'	't=7.4, -0.72'	'n=194,378; 129,186 cells'	'd=0.66, -0.082'	'CI=0.48,0.83; -0.31,0.14'	'df=570, 313'
			Pyramidal: Male, Female	'p=0.0017, 0.36'	'two-tailed unpaired Students t-test'	't=3.2, 0.93'	'n=38,46; 13,21 cells'	'd=0.7, 0.32'	'CI=0.26,1.1; -0.36,1'	'df=82, 32'
		E	Grid: Male, Female	'p=6e-14, 0.18'	'two-tailed unpaired Students t-test'	't=7.6, -1.3'	'n=300,479; 226,230 cells'	'd=0.56, -0.13'	'CI=0.42,0.71; -0.31,0.058'	'df=777, 454'
			Non-Grid: Male, Female	'p=2.4e-20, 2e-05'	'two-tailed unpaired Students t-test'	't=9.5, 4.3'	'n=336,605; 328,303 cells'	'd=0.64, 0.34'	'CI=0.51,0.78; 0.18,0.5'	'df=939, 629'
		F	Male mice: ANOVA	'p=5.9e-08'	'linear mixed-effects model'	'F=30'	'n=636,1084 cells'	'eta=0.017'	'CI=0.0079,0.031'	'df=1,1719'
			WT Male mice: Temporal Correlation	'p=0.91'	'two-tailed Pearson linear correlation'	'r=0.041'	'n=10 days'	'r^2=0.0017'	'CI=0.36,0.43'	'df=8'
			PS19 Male mice: Temporal Correlation	'p=0.0011'	'two-tailed Pearson linear correlation'	'r=-0.87'	'n=10 days'	'r^2=0.75'	'CI=0.94,0.28'	'df=8'
			Female mice: ANOVA	'p=2.1e-05'	'linear mixed-effects model'	'F=18'	'n=554,533 cells'	'eta=0.017'	'CI=0.0058,0.031'	'df=1,1085'
			WT Female mice: Temporal Correlation	'p=0.017'	'two-tailed Pearson linear correlation'	'r=0.73'	'n=10 days'	'r^2=0.53'	'CI=0.034,0.87'	'df=8'
			PS19 Female mice: Temporal Correlation	'p=0.00041'	'two-tailed Pearson linear correlation'	'r=-0.9'	'n=10 days'	'r^2=0.81'	'CI=0.95,0.38'	'df=8'
		G	Male mice: ANOVA	'p=0.01'	'linear mixed-effects model'	'F=6.7'	'n=636,1084 cells'	'eta=0.0039'	'CI=0.0015,0.011'	'df=1,1719'
			WT Male mice: Temporal Correlation	'p=0.017'	'two-tailed Pearson linear correlation'	'r=-0.73'	'n=10 days'	'r^2=0.53'	'CI=0.87,0.034'	'df=8'
			PS19 Male mice: Temporal Correlation	'p=0.0036'	'two-tailed Pearson linear correlation'	'r=-0.82'	'n=10 days'	'r^2=0.67'	'CI=0.91,0.16'	'df=8'
			Female mice: ANOVA	'p=1.6e-12'	'linear mixed-effects model'	'F=51'	'n=554,533 cells'	'eta=0.045'	'CI=0.029,0.063'	'df=1,1085'
			WT Female mice: Temporal Correlation	'p=0.21'	'two-tailed Pearson linear correlation'	'r=-0.44'	'n=10 days'	'r^2=0.19'	'CI=0.7,0.071'	'df=8'
			PS19 Female mice: Temporal Correlation	'p=0.0012'	'two-tailed Pearson linear correlation'	'r=-0.87'	'n=10 days'	'r^2=0.75'	'CI=0.94,0.27'	'df=8'
		H	Stellate: Male, Female	'p=0.39, 3.6e-05'	'two-tailed unpaired Students t-test'	't=-0.87, 4.2'	'n=194,378; 129,186 cells'	'd=-0.076, 0.48'	'CI=-0.25,0.097; 0.25,0.71'	'df=570, 313'
			Pyramidal: Male, Female	'p=0.068, 0.38'	'two-tailed unpaired Students t-test'	't=1.8, 0.88'	'n=38,46; 13,21 cells'	'd=0.4, 0.3'	'CI=-0.03,0.83; -0.38,0.98'	'df=82, 32'
		I	Grid: Male, Female	'p=0.58, 0.00093'	'two-tailed unpaired Students t-test'	't=0.55, 3.3'	'n=300,479; 226,230 cells'	'd=0.04, 0.31'	'CI=-0.1,0.18; 0.13,0.5'	'df=777, 454'
			Non-Grid: Male, Female	'p=0.0032, 3e-11'	'two-tailed unpaired Students t-test'	't=3, 6.8'	'n=336,605; 328,303 cells'	'd=0.2, 0.54'	'CI=0.067,0.33; 0.38,0.7'	'df=939, 629'
	3	B	Male mice: ANOVA (pre-learning)	'p=0.99'	'two-tailed unpaired Students t-test'	't=-0.014'	'n=636,1084 cells'	'd=-0.00072'	'CI=-0.099,0.097'	'df=1718'
			Male mice: ANOVA (post-learning)	'p=1.2e-08'	'linear mixed-effects model'	'F=33'	'n=636,1084 cells'	'eta=0.019'	'CI=0.0095,0.029'	'df=1,1718'
			WT Male mice: Temporal Correlation	'p=0.0006'	'two-tailed Pearson linear correlation'	'r=0.89'	'n=10 days'	'r^2=0.79'	'CI=0.34,0.95'	'df=8'
			PS19 Male mice: Temporal Correlation	'p=5.6e-05'	'two-tailed Pearson linear correlation'	'r=0.94'	'n=10 days'	'r^2=0.88'	'CI=0.57,0.97'	'df=8'
			Female mice: ANOVA (pre-learning)	'p=2.9e-10'	'two-tailed unpaired Students t-test'	't=-6.4'	'n=553,532 cells'	'd=-0.39'	'CI=-0.51,-0.27'	'df=1083'
			Female mice: ANOVA (post-learning)	'p=0.28'	'linear mixed-effects model'	'F=1.2'	'n=554,533 cells'	'eta=0.0011'	'CI=3.2e-06,0.0069'	'df=1,1085'
			WT Female mice: Temporal Correlation	'p=0.00036'	'two-tailed Pearson linear correlation'	'r=0.9'	'n=10 days'	'r^2=0.81'	'CI=0.4,0.95'	'df=8'
			PS19 Female mice: Temporal Correlation	'p=0.0012'	'two-tailed Pearson linear correlation'	'r=0.86'	'n=10 days'	'r^2=0.75'	'CI=0.27,0.94'	'df=8'
		C	Male, Female	'p=1.2e-08, 0.28'	'two-tailed unpaired Students t-test'	't=5.7, -1.1'	'n=636,1084; 553,532 cells'	'd=0.29, -0.066'	'CI=0.19,0.38; -0.18,0.053'	'df=1718, 1085'
		D	See Figure S5C
		E	Male, Female	'p=1.3e-08, 7.1e-08'	'two-tailed unpaired Students t-test'	't=5.7, 5.4'	'n=636,1084; 554,533 cells'	'd=0.29, 0.33'	'CI=0.19,0.38; 0.21,0.45'	'df=1718, 1083'
		F	See Figure S5F
		H	Male mice: ANOVA (FE-1)	'p=0.00049'	'two-tailed unpaired Students t-test'	't=3.5'	'n=636,1084 cells'	'd=0.17'	'CI=0.076,0.27'	'df=1718'
			Male mice: ANOVA (All NE)	'p=6e-20'	'linear mixed-effects model'	'F=86'	'n=636,1084 cells'	'eta=0.048'	'CI=0.038,0.064'	'df=1,1710'
			WT Male mice: Temporal Correlation	'p=0.015'	'two-tailed Pearson linear correlation'	'r=0.77'	'n=9 days'	'r^2=0.59'	'CI=0.046,0.9'	'df=7'
			PS19 Male mice: Temporal Correlation	'p=0.059'	'two-tailed Pearson linear correlation'	'r=0.65'	'n=9 days'	'r^2=0.42'	'CI=0.00084,0.84'	'df=7'
			Female mice: ANOVA (FE-1)	'p=0.25'	'two-tailed unpaired Students t-test'	't=-1.2'	'n=554,533 cells'	'd=-0.07'	'CI=-0.19,0.049'	'df=1085'
			Female mice: ANOVA (All NE)	'p=6.2e-14'	'linear mixed-effects model'	'F=58'	'n=554,533 cells'	'eta=0.051'	'CI=0.033,0.07'	'df=1,1085'
			WT Female mice: Temporal Correlation	'p=0.053'	'two-tailed Pearson linear correlation'	'r=0.66'	'n=9 days'	'r^2=0.43'	'CI=7.3e-05,0.85'	'df=7'
			PS19 Female mice: Temporal Correlation	'p=0.0002'	'two-tailed Pearson linear correlation'	'r=0.94'	n=9 days'	'r^2=0.88'	'CI=0.52,0.97'	'df=7'
		I	WT Male vs. PS19 Male	'p=7.3e-19'	'two-tailed unpaired Students t-test, Bonferroni-Holm correction for mutiple comparsions'	't=9.1'	'n=636,1084 cells'	'd=0.46'	'CI=0.36,0.55'	'df=1718'
			WT Female vs. PS19 Female	'p=1.2e-13'	'two-tailed unpaired Students t-test, Bonferroni-Holm correction for mutiple comparsions'	't=-7.6'	'n=554,533 cells'	'd=-0.46'	'CI=-0.58,-0.34'	'df=1085'
			PS19 Male vs. WT Female	'p=0.027'	'two-tailed unpaired Students t-test, Bonferroni-Holm correction for mutiple comparsions'	't=-2.2'	'n=1084,554 cells'	'd=-0.12'	'CI=-0.22,-0.013'	'df=1636'
			PS19Male vs. PS19 Female	'p=1.7e-18'	'two-tailed unpaired Students t-test, Bonferroni-Holm correction for mutiple comparsions'	't=-9'	'n=1084,533 cells'	'd=-0.48'	'CI=-0.58,-0.37'	'df=1615'
		J	WT Male vs. PS19 Male	'p=1.8e-08'	'two-tailed unpaired Students t-test, Bonferroni-Holm correction for mutiple comparsions'	't=5.8'	'n=636,1084 cells'	'd=0.29'	'CI=0.19,0.39'	'df=1718'
			WT Female vs. PS19 Female	'p=0.0043'	'two-tailed unpaired Students t-test, Bonferroni-Holm correction for mutiple comparsions'	't=-2.9'	'n=554,533 cells'	'd=-0.17'	'CI=-0.29,-0.054'	'df=1085'
			PS19 Male vs. WT Female	'p=1.9e-06'	'two-tailed unpaired Students t-test, Bonferroni-Holm correction for mutiple comparsions'	't=-4.9'	'n=1084,554 cells'	'd=-0.26'	'CI=-0.36,-0.15'	'df=1636'
			PS19Male vs. PS19 Female	'p=1e-11'	'two-tailed unpaired Students t-test, Bonferroni-Holm correction for mutiple comparsions'	't=-7.1'	'n=1084,533 cells'	'd=-0.37'	'CI=-0.48,-0.27'	'df=1615'
		K	See Figure S5I
		L	See Figure S5J
	S5	A	Male mice: ANOVA (pre-learning)	'p=0.25'	'two-tailed unpaired Students t-test'	't=-1.2'	'n=194,378 cells'	'd=-0.1'	'CI=-0.27,0.071'	'df=570'
			Male mice: ANOVA (post-learning)	'p=0.0063'	'linear mixed-effects model'	'F=7.5'	'n=194,378 cells'	'eta=0.013'	'CI=0.0036,0.031'	'df=1,570'
			WT Male mice: Temporal Correlation	'p=0.0014'	'two-tailed Pearson linear correlation'	'r=0.86'	'n=10 days'	'r^2=0.74'	'CI=0.25,0.93'	'df=8'
			PS19 Male mice: Temporal Correlation	'p=0.0025'	'two-tailed Pearson linear correlation'	'r=0.84'	'n=10 days'	'r^2=0.7'	'CI=0.19,0.92'	'df=8'
			Female mice: ANOVA (pre-learning)	'p=1.9e-05'	'two-tailed unpaired Students t-test'	't=-4.3'	'n=128,185 cells'	'd=-0.5'	'CI=-0.73,-0.27'	'df=311'
			Female mice: ANOVA (post-learning)	'p=0.44'	two-way repeated measures ANOVA'	'F=0.58'	'n=129,186 cells'	'eta=0.0015'	'CI=5e-06,0.019'	'df=1'
			WT Female mice: Temporal Correlation	'p=0.0012'	'two-tailed Pearson linear correlation'	'r=0.87'	'n=10 days'	'r^2=0.75'	'CI=0.27,0.94'	'df=8'
			PS19 Female mice: Temporal Correlation	'p=0.098'	'two-tailed Pearson linear correlation'	'r=0.55'	'n=10 days'	'r^2=0.31'	'CI=0.014,0.77'	'df=8'
		B	Male mice: ANOVA (pre-learning)	'p=0.073'	'two-tailed unpaired Students t-test'	't=1.8'	'n=38,46 cells'	'd=0.39'	'CI=-0.037,0.82'	'df=82'
			Male mice: ANOVA (post-learning)	'p=0.0079'	'two-way repeated measures ANOVA'	'F=7.4'	'n=38,46 cells'	'eta=0.069'	'CI=0.0066,0.19'	'df=1'
			WT Male mice: Temporal Correlation	'p=0.0027'	'two-tailed Pearson linear correlation'	'r=0.83'	'n=10 days'	'r^2=0.7'	'CI=0.19,0.92'	'df=8'
			PS19 Male mice: Temporal Correlation	'p=0.025'	'two-tailed Pearson linear correlation'	'r=0.7'	'n=10 days'	'r^2=0.49'	'CI=0.015,0.85'	'df=8'
			Female mice: ANOVA (pre-learning)	'p=0.00015'	'two-tailed unpaired Students t-test'	't=-4.3'	'n=13,21 cells'	'd=-1.5'	'CI=-2.2,-0.7'	'df=32'
			Female mice: ANOVA (post-learning)	'p=0.79'	'two-way repeated measures ANOVA'	'F=0.073'	'n=13,21 cells'	'eta=0.0017'	'CI=2.5e-05,0.11'	'df=1'
			WT Female mice: Temporal Correlation	'p=0.0032'	'two-tailed Pearson linear correlation'	'r=0.83'	'n=10 days'	'r^2=0.68'	'CI=0.17,0.92'	'df=8'
			PS19 Female mice: Temporal Correlation	'p=0.003'	'two-tailed Pearson linear correlation'	'r=-0.83'	'n=10 days'	'r^2=0.69'	'CI=0.92,0.18'	'df=8'
		C	Stellate: Male, Female	'p=0.0064, 0.44'	'two-tailed unpaired Students t-test'	't=2.7, -0.76'	'n=194,378; 128,185 cells'	'd=0.24, -0.087'	'CI=0.068,0.41; -0.31,0.14'	'df=570, 313'
			Pyramidal: Male, Female	'p=0.0079, 0.79'	'two-tailed unpaired Students t-test'	't=2.7, 0.27'	'n=38,46; 13,21 cells'	'd=0.59, 0.093'	'CI=0.15,1; -0.58,0.77'	'df=82, 32'
		D	Male mice: ANOVA (pre-learning)	'p=0.69'	'two-tailed unpaired Students t-test'	't=0.4'	'n=300,479 cells'	'd=0.029'	'CI=-0.12,0.17'	'df=777'
			Male mice: ANOVA (post-learning)	'p=1.7e-06'	'two-way repeated measures ANOVA'	'F=23'	'n=300,479 cells'	'eta=0.021'	'CI=0.0073,0.042'	'df=1'
			WT Male mice: Temporal Correlation	'p=0.00018'	'two-tailed Pearson linear correlation'	'r=0.92'	'n=10 days'	'r^2=0.84'	'CI=0.46,0.96'	'df=8'
			PS19 Male mice: Temporal Correlation	'p=0.00013'	'two-tailed Pearson linear correlation'	'r=0.92'	'n=10 days'	'r^2=0.85'	'CI=0.49,0.96'	'df=8'
			Female mice: ANOVA (pre-learning)	'p=2.3e-09'	'two-tailed unpaired Students t-test'	't=-6.1'	'n=225,230 cells'	'd=-0.57'	'CI=-0.76,-0.38'	'df=453'
			Female mice: ANOVA (post-learning)	'p=0.00012'	'two-way repeated measures ANOVA'	'F=15'	'n=226,230 cells'	'eta=0.026'	'CI=0.0066,0.056'	'df=1'
			WT Female mice: Temporal Correlation	'p=0.0011'	'two-tailed Pearson linear correlation'	'r=0.87'	'n=10 days'	'r^2=0.76'	'CI=0.28,0.94'	'df=8'
			PS19 Female mice: Temporal Correlation	'p=0.0022'	'two-tailed Pearson linear correlation'	'r=0.84'	'n=10 days'	'r^2=0.71'	'CI=0.21,0.93'	'df=8'
		E	Male mice: ANOVA (pre-learning)	'p=0.78'	'two-tailed unpaired Students t-test'	't=-0.28'	'n=336,605 cells'	'd=-0.019'	'CI=-0.15,0.11'	'df=939'
			Male mice: ANOVA (post-learning)	'p=4e-06'	'linear mixed-effects model'	'F=22'	'n=336,605 cells'	'eta=0.022'	'CI=0.0094,0.039'	'df=1,938'
			WT Male mice: Temporal Correlation	'p=0.002'	'two-tailed Pearson linear correlation'	'r=0.85'	'n=10 days'	'r^2=0.72'	'CI=0.22,0.93'	'df=8'
			PS19 Male mice: Temporal Correlation	'p=0.00025'	'two-tailed Pearson linear correlation'	'r=0.91'	'n=10 days'	'r^2=0.83'	'CI=0.43,0.96'	'df=8'
			Female mice: ANOVA (pre-learning)	'p=0.0015'	'two-tailed unpaired Students t-test'	't=-3.2'	'n=328,302 cells'	'd=-0.25'	'CI=-0.41,-0.097'	'df=628'
			Female mice: ANOVA (post-learning)	'p=0.019'	'linear mixed-effects model'	'F=5.5'	'n=328,303 cells'	'eta=0.0087'	'CI=0.00067,0.022'	'df=1,628'
			WT Female mice: Temporal Correlation	'p=0.00021'	'two-tailed Pearson linear correlation'	'r=0.91'	'n=10 days'	'r^2=0.84'	'CI=0.45,0.96'	'df=8'
			PS19 Female mice: Temporal Correlation	'p=0.0017'	'two-tailed Pearson linear correlation'	'r=0.85'	'n=10 days'	'r^2=0.73'	'CI=0.23,0.93'	'df=8'
		F	Stellate: Male, Female	'p=9.4e-05, 0.0003'	'two-tailed unpaired Students t-test'	't=3.9, 3.7'	'n=194,378; 129,186 cells'	'd=0.35, 0.42'	'CI=0.17,0.52; 0.19,0.65'	'df=570, 311'
			Pyramidal: Male, Female	'p=0.18, 0.00042'	'two-tailed unpaired Students t-test'	't=1.3, 3.9'	'n=38,46; 13,21 cells'	'd=0.29, 1.4'	'CI=-0.14,0.72; 0.6,2.1'	'df=82, 32'
		G	Male mice: ANOVA (FE-1)	'p=0.15'	'two-tailed unpaired Students t-test'	't=1.5'	'n=194,378 cells'	'd=0.13'	'CI=-0.045,0.3'	'df=570'
			Male mice: ANOVA (All NE)	'p=4.9e-08'	'linear mixed-effects model'	'F=31'	'n=194,378 cells'	'eta=0.051'	'CI=0.029,0.08'	'df=1,568'
			WT Male mice: Temporal Correlation	'p=0.29'	'two-tailed Pearson linear correlation'	'r=0.4'	'n=9 days'	'r^2=0.16'	'CI=0.13,0.71'	'df=7'
			PS19 Male mice: Temporal Correlation	'p=0.055'	'two-tailed Pearson linear correlation'	'r=0.66'	'n=9 days'	'r^2=0.43'	'CI=0.00018,0.85'	'df=7'
			Female mice: ANOVA (FE-1)	'p=0.43'	'two-tailed unpaired Students t-test'	't=0.78'	'n=129,186 cells'	'd=0.09'	'CI=-0.13,0.31'	'df=313'
			Female mice: ANOVA (All NE)	'p=1.2e-07'	'linear mixed-effects model'	'F=29'	'n=129,186 cells'	'eta=0.086'	'CI=0.044,0.14'	'df=1,313'
			WT Female mice: Temporal Correlation	'p=0.08'	'two-tailed Pearson linear correlation'	'r=0.61'	'n=9 days'	'r^2=0.37'	'CI=0.0076,0.82'	'df=7'
			PS19 Female mice: Temporal Correlation	'p=0.00039'	'two-tailed Pearson linear correlation'	'r=0.92'	'n=9 days'	'r^2=0.85'	'CI=0.45,0.97'	'df=7'
		H	Male mice: ANOVA (FE-1)	'p=0.68'	'two-tailed unpaired Students t-test'	't=0.42'	'n=38,46 cells'	'd=0.091'	'CI=-0.34,0.52'	'df=82'
			Male mice: ANOVA (All NE)	'p=0.12'	'linear mixed-effects model'	'F=2.5'	'n=38,46 cells'	'eta=0.029'	'CI=0.0016,0.13'	'df=1,82'
			WT Male mice: Temporal Correlation	'p=0.27'	'two-tailed Pearson linear correlation'	'r=0.41'	'n=9 days'	'r^2=0.17'	'CI=0.12,0.71'	'df=7'
			PS19 Male mice: Temporal Correlation	'p=0.069'	'two-tailed Pearson linear correlation'	'r=0.63'	'n=9 days'	'r^2=0.4'	'CI=0.0036,0.83'	'df=7'
			Female mice: ANOVA (FE-1)	'p=0.78'	'two-tailed unpaired Students t-test'	't=-0.28'	'n=13,21 cells'	'd=-0.095'	'CI=-0.77,0.58'	'df=32'
			Female mice: ANOVA (All NE)	'p=0.0018'	'two-way repeated measures ANOVA'	'F=12'	'n=13,21 cells'	'eta=0.15'	'CI=0.03,0.34'	'df=1'
			WT Female mice: Temporal Correlation	'p=0.065'	'two-tailed Pearson linear correlation'	'r=0.64'	'n=9 days'	'r^2=0.41'	'CI=0.0023,0.84'	'df=7'
			PS19 Female mice: Temporal Correlation	'p=0.73'	'two-tailed Pearson linear correlation'	'r=-0.14'	'n=9 days'	'r^2=0.018'	'CI=0.54,0.34'	'df=7'
		I	Stellate: Male, Female	'p=1.4e-07, 1.1e-07'	'two-tailed unpaired Students t-test'	't=5.3, -5.4'	'n=194,378; 129,186 cells'	'd=0.47, -0.62'	'CI=0.3,0.65; -0.85,-0.39'	'df=570, 313'
			Pyramidal: Male, Female	'p=0.11, 0.0018'	'two-tailed unpaired Students t-test'	't=1.6, -3.4'	'n=38,46; 13,21 cells'	'd=0.35, -1.2'	'CI=-0.081,0.78; -1.9,-0.43'	'df=82, 32'
		J	Stellate: Male, Female	'p=0.0075, 0.12'	'two-tailed unpaired Students t-test'	't=2.7, -1.6'	'n=194,378; 129,186 cells'	'd=0.24, -0.18'	'CI=0.063,0.41; -0.4,0.046'	'df=570, 313'
			Pyramidal: Male, Female	'p=0.48, 0.18'	'two-tailed unpaired Students t-test'	't=0.72, -1.4'	'n=38,46; 13,21 cells'	'd=0.16, -0.47'	'CI=-0.27,0.58; -1.1,0.22'	'df=82, 32'
		K	Male mice: ANOVA (FE-1)	'p=0.0028'	'two-tailed unpaired Students t-test'	't=3'	'n=300,479 cells'	'd=0.22'	'CI=0.076,0.36'	'df=777'
			Male mice: ANOVA (All NE)	'p=3.5e-09'	'linear mixed-effects model'	'F=36'	'n=300,479 cells'	'eta=0.044'	'CI=0.025,0.069'	'df=1,776'
			WT Male mice: Temporal Correlation	'p=0.047'	'two-tailed Pearson linear correlation'	'r=0.67'	'n=9 days'	'r^2=0.45'	'CI=0.00032,0.85'	'df=7'
			PS19 Male mice: Temporal Correlation	'p=0.044'	'two-tailed Pearson linear correlation'	'r=0.68'	'n=9 days'	'r^2=0.46'	'CI=0.00084,0.86'	'df=7'
			Female mice: ANOVA (FE-1)	'p=0.11'	'two-tailed unpaired Students t-test'	't=-1.6'	'n=226,230 cells'	'd=-0.15'	'CI=-0.33,0.035'	'df=454'
			Female mice: ANOVA (All NE)	'p=4.1e-10'	'linear mixed-effects model'	'F=41'	'n=226,230 cells'	'eta=0.083'	'CI=0.04,0.13'	'df=1,454'
			WT Female mice: Temporal Correlation	'p=0.041'	'two-tailed Pearson linear correlation'	'r=0.69'	'n=9 days'	'r^2=0.47'	'CI=0.0019,0.86'	'df=7'
			PS19 Female mice: Temporal Correlation	'p=0.00051'	'two-tailed Pearson linear correlation'	'r=0.92'	'n=9 days'	'r^2=0.84'	'CI=0.42,0.97'	'df=7'
		L	Male mice: ANOVA (FE-1)	'p=0.049'	'two-tailed unpaired Students t-test'	't=2'	'n=336,605 cells'	'd=0.13'	'CI=0.00066,0.27'	'df=939'
			Male mice: ANOVA (All NE)	'p=8.3e-13'	'linear mixed-effects model'	'F=53'	'n=336,605 cells'	'eta=0.053'	'CI=0.039,0.078'	'df=1,933'
			WT Male mice: Temporal Correlation	'p=0.037'	'two-tailed Pearson linear correlation'	'r=0.7'	'n=9 days'	'r^2=0.48'	'CI=0.0035,0.87'	'df=7'
			PS19 Male mice: Temporal Correlation	'p=0.1'	'two-tailed Pearson linear correlation'	'r=0.58'	'n=9 days'	'r^2=0.34'	'CI=0.018,0.81'	'df=7'
			Female mice: ANOVA (FE-1)	'p=0.95'	'two-tailed unpaired Students t-test'	't=-0.057'	'n=328,303 cells'	'd=-0.0045'	'CI=-0.16,0.15'	'df=629'
			Female mice: ANOVA (All NE)	'p=3.5e-06'	'linear mixed-effects model'	'F=22'	'n=328,303 cells'	'eta=0.034'	'CI=0.014,0.054'	'df=1,629'
			WT Female mice: Temporal Correlation	'p=0.065'	'two-tailed Pearson linear correlation'	'r=0.64'	'n=9 days'	'r^2=0.41'	'CI=0.0021,0.84'	'df=7'
			PS19 Female mice: Temporal Correlation	'p=0.00043'	'two-tailed Pearson linear correlation'	'r=0.92'	'n=9 days'	'r^2=0.85'	'CI=0.43,0.97'	'df=7'
	4	E	WT Male vs. PS19 Male	'p=1'	'two-tailed unpaired Students t-test, Bonferroni-Holm correction for mutiple comparsions'	't=0.67'	'n=6,21 mouse pairs'	'd=0.3'	'CI=-0.59,1.2'	'df=25'
			WT Female vs. PS19 Female	'p=0.029'	'two-tailed unpaired Students t-test, Bonferroni-Holm correction for mutiple comparsions'	't=-2.9'	'n=15,6 mouse pairs'	'd=-1.3'	'CI=-2.3,-0.32'	'df=19'
			PS19 Male vs. WT Female	'p=0.84'	'two-tailed unpaired Students t-test, Bonferroni-Holm correction for mutiple comparsions'	't=-0.21'	'n=21,15 mouse pairs'	'd=-0.068'	'CI=-0.72,0.58'	'df=34'
			PS19Male vs. PS19 Female	'p=0.0029'	'two-tailed unpaired Students t-test, Bonferroni-Holm correction for mutiple comparsions'	't=-3.8'	'n=21,6 mouse pairs'	'd=-1.7'	'CI=-2.7,-0.71'	'df=25'
		F	PS19 Male mice	'p=2.3e-05'	'two-tailed unpaired Students t-test'	't=4.4'	'n=64,98 mouse pairs'	'd=0.7'	'CI=0.37,1'	'df=160'
			PS19 Female mice	'p=0.0037'	'two-tailed unpaired Students t-test'	't=-2.9'	'n=94,68 mouse pairs'	'd=-0.47'	'CI=-0.78,-0.15'	'df=160'
			WT Male mice	'p=0.027'	'two-tailed unpaired Students t-test'	't=-2.2'	'n=94,68 mouse pairs'	'd=-0.35'	'CI=-0.67,-0.04'	'df=160'
			WT Female mice	'p=0.33'	'two-tailed unpaired Students t-test'	't=0.97'	'n=72,90 mouse pairs'	'd=0.15'	'CI=-0.16,0.46'	'df=160'
		G	Stellate: Male, Female	'p=0.41, 0.86'	'two-tailed unpaired Students t-test'	't=-0.87, 0.18'	'n=6,4; 4,7 mice'	'd=-0.51, 0.1'	'CI=-1.7,0.68; -1,1.2'	'df=8, 9'
			Pyramidal: Male, Female	'p=0.38, 0.0088'	'two-tailed unpaired Students t-test'	't=-0.94, 3.3'	'n=5,4; 4,7 mice'	'd=-0.56, 1.9'	'CI=-1.7,0.66; 0.45,3.3'	'df=7, 9'
		H		'p=9.1e-05'	'linear mixed-effects model'	'F=16'	'n=64,98 mouse pairs'	'eta=0.092'	'CI=0.036,0.15'	'df=1,160'
		I		'p=0.0038'	'linear mixed-effects model'	'F=8.6'	'n=94,68 mouse pairs'	'eta=0.051'	'CI=0.0088,0.12'	'df=1,160'
		J		'p=0.12'	'linear mixed-effects model'	'F=2.5'	'n=94,68 mouse pairs'	'eta=0.015'	'CI=0.00038,0.061'	'df=1,160'
		K		'p=0.54'	'linear mixed-effects model'	'F=0.38'	'n=72,90 mouse pairs'	'eta=0.0023'	'CI=3.8e-06,0.033'	'df=1,160'
	S6	D	WT Male vs. PS19 Male	'p=0.62'	'two-tailed unpaired Students t-test, Bonferroni-Holm correction for mutiple comparsions'	't=0.5'	'n=6,21 mouse pairs'	'd=0.22'	'CI=-0.66,1.1'	'df=25'
			WT Female vs. PS19 Female	'p=0.02'	'two-tailed unpaired Students t-test, Bonferroni-Holm correction for mutiple comparsions'	't=-3.2'	'n=15,6 mouse pairs'	'd=-1.5'	'CI=-2.5,-0.44'	'df=19'
			PS19 Male vs. WT Female	'p=0.56'	'two-tailed unpaired Students t-test, Bonferroni-Holm correction for mutiple comparsions'	't=1.1'	'n=21,15 mouse pairs'	'd=0.36'	'CI=-0.29,1'	'df=34'
			PS19Male vs. PS19 Female	'p=0.027'	'two-tailed unpaired Students t-test, Bonferroni-Holm correction for mutiple comparsions'	't=-2.8'	'n=21,6 mouse pairs'	'd=-1.3'	'CI=-2.2,-0.31'	'df=25'
		E	WT Male vs. PS19 Male	'p=0.38'	'two-tailed unpaired Students t-test, Bonferroni-Holm correction for mutiple comparsions'	't=1.7'	'n=6,21 mouse pairs'	'd=0.78'	'CI=-0.14,1.7'	'df=25'
			WT Female vs. PS19 Female	'p=0.63'	'two-tailed unpaired Students t-test, Bonferroni-Holm correction for mutiple comparsions'	't=-1'	'n=10,6 mouse pairs'	'd=-0.51'	'CI=-1.5,0.47'	'df=14'
			PS19 Male vs. WT Female	'p=0.59'	'two-tailed unpaired Students t-test, Bonferroni-Holm correction for mutiple comparsions'	't=-0.55'	'n=21,10 mouse pairs'	'd=-0.21'	'CI=-0.94,0.53'	'df=29'
			PS19Male vs. PS19 Female	'p=0.58'	'two-tailed unpaired Students t-test, Bonferroni-Holm correction for mutiple comparsions'	't=-1.3'	'n=21,6 mouse pairs'	'd=-0.6'	'CI=-1.5,0.3'	'df=25'
		F	PS19 Male mice	'p=0.58'	'two-tailed unpaired Students t-test'	't=-0.55'	'n=64,98 mouse pairs'	'd=-0.089'	'CI=-0.4,0.23'	'df=160'
			PS19 Female mice	'p=0.54'	'two-tailed unpaired Students t-test'	't=0.62'	'n=94,68 mouse pairs'	'd=0.098'	'CI=-0.21,0.41'	'df=160'
			WT Male mice	'p=0.64'	'two-tailed unpaired Students t-test'	't=-0.47'	'n=94,68 mouse pairs'	'd=-0.074'	'CI=-0.38,0.24'	'df=160'
			WT Female mice	'p=0.69'	'two-tailed unpaired Students t-test'	't=0.39'	'n=72,90 mouse pairs'	'd=0.062'	'CI=-0.25,0.37'	'df=160'
		G	PS19 Male mice	'p=0.047'	'two-tailed unpaired Students t-test'	't=2'	'n=56,91 mouse pairs'	'd=0.34'	'CI=0.004,0.67'	'df=145'
			PS19 Female mice	'p=0.29'	'two-tailed unpaired Students t-test'	't=-1.1'	'n=83,64 mouse pairs'	'd=-0.18'	'CI=-0.5,0.15'	'df=145'
			WT Male mice	'p=0.081'	'two-tailed unpaired Students t-test'	't=-1.8'	'n=83,64 mouse pairs'	'd=-0.29'	'CI=-0.62,0.036'	'df=145'
			WT Female mice	'p=0.39'	'two-tailed unpaired Students t-test'	't=0.86'	'n=72,75 mouse pairs'	'd=0.14'	'CI=-0.18,0.46'	'df=145'
	5	B	Male mice: ANOVA	'p=0.014'	'linear mixed-effects model'	'F=7.3'	'n=8,14 FOV'	'eta=0.27'	'CI=0.13,0.62'	'df=1,20'
			WT Male mice: Temporal Correlation	'p=0.00045'	'two-tailed Pearson linear correlation'	'r=-0.9'	'n=10 days'	'r^2=0.8'	'CI=0.95,0.37'	'df=8'
			PS19 Male mice: Temporal Correlation	'p=0.19'	'two-tailed Pearson linear correlation'	'r=-0.45'	'n=10 days'	'r^2=0.2'	'CI=0.71,0.063'	'df=8'
			Female mice: ANOVA	'p=0.77'	'linear mixed-effects model'	'F=0.088'	'n=12,8 FOV'	'eta=0.0049'	'CI=1.3e-05,0.27'	'df=1,18'
			WT Female mice: Temporal Correlation	'p=0.25'	'two-tailed Pearson linear correlation'	'r=-0.4'	'n=10 days'	'r^2=0.16'	'CI=0.68,0.094'	'df=8'
			PS19 Female mice: Temporal Correlation	'p=0.048'	'two-tailed Pearson linear correlation'	'r=-0.64'	'n=10 days'	'r^2=0.4'	'CI=0.82,0.00013'	'df=8'
		C	Male, Female	'p=0.013, 0.76'	'two-tailed unpaired Students t-test'	't=-2.7, -0.3'	n=8,14; 12,8 FOV'	'd=-1.2, -0.13'	'CI=-2.1,-0.24; -0.99,0.73'	'df=20, 18'
		D	See Figure S7F
		F	Male mice: ANOVA	'p=0.72'	'linear mixed-effects model'	'F=0.14'	'n=8,14 FOV'	'eta=0.0067'	'CI=2.6e-05,0.18'	'df=1,20'
			WT Male mice: Temporal Correlation	'p=0.00036'	'two-tailed Pearson linear correlation'	'r=0.9'	'n=10 days'	'r^2=0.81'	'CI=0.4,0.95'	'df=8'
			PS19 Male mice: Temporal Correlation	'p=1.6e-05'	'two-tailed Pearson linear correlation'	'r=0.96'	'n=10 days'	'r^2=0.91'	'CI=0.67,0.98'	'df=8'
			Female mice: ANOVA	'p=0.85'	'linear mixed-effects model'	'F=0.039'	'n=12,8 FOV'	'eta=0.0022'	'CI=6e-06,0.17'	'df=1,18'
			WT Female mice: Temporal Correlation	'p=0.00082'	'two-tailed Pearson linear correlation'	'r=0.88'	'n=10 days'	'r^2=0.77'	'CI=0.31,0.94'	'df=8'
			PS19 Female mice: Temporal Correlation	'p=0.00079'	'two-tailed Pearson linear correlation'	'r=0.88'	'n=10 days'	'r^2=0.77'	'CI=0.31,0.94'	'df=8'
		G	Male, Female	'p=0.49, 0.11'	'two-tailed unpaired Students t-test'	't=-0.7, -1.7'	'n=8,14; 12,8 FOV'	'd=-0.3, -0.74'	'CI=-1.1,0.55; -1.6,0.16'	'df=20, 18'
		H	Male, Female	'p=0.2, 0.85'	'two-tailed unpaired Students t-test'	't=1.3, 0.19'	'n=8,14; 12,8 FOV'	'd=0.57, 0.085'	'CI=-0.29,1.4; -0.77,0.94'	'df=20, 18'
		I	Male mice: ANOVA	'p=0.012'	'linear mixed-effects model'	'F=7.6'	'n=8,14 FOV'	'eta=0.27'	'CI=0.11,0.56'	'df=1,20'
			WT Male mice: Temporal Correlation	'p=0.1'	'two-tailed Pearson linear correlation'	'r=-0.54'	'n=10 days'	'r^2=0.3'	'CI=0.76,0.017'	'df=8'
			PS19 Male mice: Temporal Correlation	'p=0.18'	'two-tailed Pearson linear correlation'	'r=-0.46'	'n=10 days'	'r^2=0.21'	'CI=0.71,0.057'	'df=8'
			Female mice: ANOVA	'p=0.047'	'linear mixed-effects model'	'F=4.6'	'n=12,8 FOV'	'eta=0.2'	'CI=0.011,0.59'	'df=1,18'
			WT Female mice: Temporal Correlation	'p=0.006'	'two-tailed Pearson linear correlation'	'r=-0.79'	'n=10 days'	'r^2=0.63'	'CI=0.9,0.11'	'df=8'
			PS19 Female mice: Temporal Correlation	'p=0.0072'	'two-tailed Pearson linear correlation'	'r=-0.78'	'n=10 days'	'r^2=0.62'	'CI=0.9,0.093'	'df=8'
		J	WT Male vs. PS19 Male	'p=0.028'	'two-tailed unpaired Students t-test, Bonferroni-Holm correction for mutiple comparsions'	't=-2.9'	'n=42 FOV'	'd=-1.2'	'CI=-2.1,-0.3'	'df=20'
			WT Female vs. PS19 Female	'p=0.092'	'two-tailed unpaired Students t-test, Bonferroni-Holm correction for mutiple comparsions'	't=-2.1'	'n=42 FOV'	'd=-0.94'	'CI=-1.8,-0.016'	'df=18'
			PS19 Male vs. WT Female	'p=0.0003'	'two-tailed unpaired Students t-test, Bonferroni-Holm correction for mutiple comparsions'	't=4.8'	'n=42 FOV'	'd=1.8'	'CI=0.9,2.7'	'df=24'
			PS19Male vs. PS19 Female	'p=0.077'	'two-tailed unpaired Students t-test, Bonferroni-Holm correction for mutiple comparsions'	't=1.9'	'n=42 FOV'	'd=0.8'	'CI=-0.085,1.7'	'df=20'
		K	WT	'p=0.11'	'two-tailed Pearson linear correlation'	'r=-0.18'	'n=78 FOV sessions'	'r^2=0.034'	'CI=0.15,0.0016'	'df=76'
			PS19	'p=2.4e-14'	'two-tailed Pearson linear correlation'	'r=-0.59'	'n=136 FOV sessions'	'r^2=0.35'	'CI=0.48,0.22'	'df=134'
			All Mice	'p=2.8e-17'	'two-tailed Pearson linear correlation'	'r=-0.54'	'n=214 FOV sessions'	'r^2=0.29'	'CI=0.39,0.19'	'df=212'
		L	WT	'p=0.46'	'two-tailed Pearson linear correlation'	'r=-0.085'	'n=78 FOV sessions'	'r^2=0.0072'	'CI=0.091,0.02'	'df=76'
			PS19	'p=0.037'	'two-tailed Pearson linear correlation'	'r=-0.18'	'n=136 FOV sessions'	'r^2=0.032'	'CI=0.11,0.00012'	'df=134'
			All Mice	'p=0.00065'	'two-tailed Pearson linear correlation'	'r=-0.23'	'n=214 FOV sessions'	'r^2=0.053'	'CI=0.13,0.01'	'df=212'
	S7	A	Male mice: ANOVA	'p=0.24'	'linear mixed-effects model'	'F=1.5'	'n=8,14 FOV'	'eta=0.07'	'CI=0.0005,0.25'	'df=1,20'
			WT Male mice: Temporal Correlation	'p=0.074'	'two-tailed Pearson linear correlation'	'r=-0.59'	'n=10 days'	'r^2=0.34'	'CI=0.79,0.0046'	'df=8'
			PS19 Male mice: Temporal Correlation	'p=4.2e-05'	'two-tailed Pearson linear correlation'	'r=-0.94'	'n=10 days'	'r^2=0.89'	'CI=0.97,0.6'	'df=8'
			Female mice: ANOVA	'p=0.43'	'linear mixed-effects model'	'F=0.65'	'n=12,8 FOV'	'eta=0.035'	'CI=9.8e-05,0.22'	'df=1,18'
			WT Female mice: Temporal Correlation	'p=0.039'	'two-tailed Pearson linear correlation'	'r=-0.66'	'n=10 days'	'r^2=0.43'	'CI=0.83,0.0021'	'df=8'
			PS19 Female mice: Temporal Correlation	'p=0.0036'	'two-tailed Pearson linear correlation'	'r=-0.82'	'n=10 days'	'r^2=0.67'	'CI=0.91,0.16'	'df=8'
		B	Male mice: ANOVA	'p=0.92'	'linear mixed-effects model'	'F=0.011'	'n=8,14 FOV'	'eta=0.00054'	'CI=0.00028,0.15'	'df=1,20'
			WT Male mice: Temporal Correlation	'p=0.48'	'two-tailed Pearson linear correlation'	'r=-0.25'	'n=10 days'	'r^2=0.064'	'CI=0.58,0.2'	'df=8'
			PS19 Male mice: Temporal Correlation	'p=0.095'	'two-tailed Pearson linear correlation'	'r=-0.56'	'n=10 days'	'r^2=0.31'	'CI=0.77,0.013'	'df=8'
			Female mice: ANOVA	'p=0.51'	'linear mixed-effects model'	'F=0.46'	'n=12,8 FOV'	'eta=0.025'	'CI=0.00017,0.17'	'df=1,18'
			WT Female mice: Temporal Correlation	'p=0.17'	'two-tailed Pearson linear correlation'	'r=-0.47'	'n=10 days'	'r^2=0.22'	'CI=0.72,0.053'	'df=8'
			PS19 Female mice: Temporal Correlation	'p=0.029'	'two-tailed Pearson linear correlation'	'r=-0.68'	'n=10 days'	'r^2=0.47'	'CI=0.84,0.0091'	'df=8'
		C	In-Cue: Male, Female	'p=0.23, 0.43'	'two-tailed unpaired Students t-test'	't=-1.2, -0.81'	n=8,14; 12,8 FOV'	'd=-0.53, -0.35'	'CI=-1.4,0.33; -1.2,0.52'	'df=20, 18'
			Out-Cue: Male, Female	'p=0.92, 0.51'	'two-tailed unpaired Students t-test'	't=0.1, -0.67'	n=8,14; 12,8 FOV'	'd=0.045, -0.29'	'CI=-0.79,0.88; -1.2,0.57'	'df=20, 18'
		D	Male mice: ANOVA	'p=0.0085'	'linear mixed-effects model'	'F=8.5'	'n=8,14 FOV'	'eta=0.3'	'CI=0.19,0.48'	'df=1,20'
			WT Male mice: Temporal Correlation	'p=0.27'	'two-tailed Pearson linear correlation'	'r=-0.39'	'n=10 days'	'r^2=0.15'	'CI=0.67,0.1'	'df=8'
			PS19 Male mice: Temporal Correlation	'p=0.74'	'two-tailed Pearson linear correlation'	'r=-0.12'	'n=10 days'	'r^2=0.014'	'CI=0.49,0.3'	'df=8'
			Female mice: ANOVA	'p=0.4'	'linear mixed-effects model'	'F=0.76'	'n=11,8 FOV'	'eta=0.043'	'CI=0.00077,0.2'	'df=1,17'
			WT Female mice: Temporal Correlation	'p=0.68'	'two-tailed Pearson linear correlation'	'r=-0.15'	'n=10 days'	'r^2=0.022'	'CI=0.51,0.28'	'df=8'
			PS19 Female mice: Temporal Correlation	'p=0.39'	'two-tailed Pearson linear correlation'	'r=-0.31'	'n=10 days'	'r^2=0.093'	'CI=0.61,0.16'	'df=8'
		E	Male mice: ANOVA	'p=0.27'	'linear mixed-effects model'	'F=1.3'	'n=7,12 FOV'	'eta=0.071'	'CI=0.0011,0.2'	'df=1,17'
			WT Male mice: Temporal Correlation	'p=0.49'	'two-tailed Pearson linear correlation'	'r=-0.25'	'n=10 days'	'r^2=0.061'	'CI=0.58,0.2'	'df=8'
			PS19 Male mice: Temporal Correlation	'p=0.83'	'two-tailed Pearson linear correlation'	'r=-0.079'	'n=10 days'	'r^2=0.0062'	'CI=0.46,0.34'	'df=8'
			Female mice: ANOVA	'p=0.15'	'two-way repeated measures ANOVA'	'F=2.4'	'n=6 FOV'	'eta=0.047'	'CI=0.00029,0.28'	'df=1'
			WT Female mice: Temporal Correlation	'p=0.1'	'two-tailed Pearson linear correlation'	'r=-0.55'	'n=10 days'	'r^2=0.3'	'CI=0.77,0.016'	'df=8'
			PS19 Female mice: Temporal Correlation	'p=0.68'	'two-tailed Pearson linear correlation'	'r=-0.15'	'n=10 days'	'r^2=0.022'	'CI=0.51,0.28'	'df=8'
		F	Stellate: Male, Female	'p=0.0082, 0.39'	'two-tailed unpaired Students t-test'	't=-2.9, 0.87'	n=8,14; 11,8 FOV'	'd=-1.3, 0.39'	'CI=-2.2,-0.32; -0.5,1.3'	'df=20, 17'
			Pyramidal: Male, Female	'p=0.26, 0.15'	'two-tailed unpaired Students t-test'	't=-1.2, -1.6'	n=7,12; 6,6 FOV'	'd=-0.53, -0.83'	'CI=-1.4,0.38; -1.9,0.3'	'df=17, 10'
		G	Male mice: ANOVA	'p=0.12'	'linear mixed-effects model'	'F=2.6'	'n=8,14 FOV'	'eta=0.12'	'CI=0.015,0.4'	'df=1,20'
			WT Male mice: Temporal Correlation	'p=0.074'	'two-tailed Pearson linear correlation'	'r=-0.59'	'n=10 days'	'r^2=0.35'	'CI=0.79,0.0044'	'df=8'
			PS19 Male mice: Temporal Correlation	'p=0.44'	'two-tailed Pearson linear correlation'	'r=-0.27'	'n=10 days'	'r^2=0.075'	'CI=0.59,0.18'	'df=8'
			Female mice: ANOVA	'p=0.94'	'linear mixed-effects model'	'F=0.0055'	'n=12,8 FOV'	'eta=0.00031'	'CI=0.00027,0.18'	'df=1,18'
			WT Female mice: Temporal Correlation	'p=0.69'	'two-tailed Pearson linear correlation'	'r=-0.14'	'n=10 days'	'r^2=0.02'	'CI=0.5,0.29'	'df=8'
			PS19 Female mice: Temporal Correlation	'p=0.96'	'two-tailed Pearson linear correlation'	'r=-0.019'	'n=10 days'	'r^2=0.00037'	'CI=0.41,0.38'	'df=8'
		H	Male mice: ANOVA	'p=0.37'	'linear mixed-effects model'	'F=0.85'	'n=8,14 FOV'	'eta=0.041'	'CI=0.00036,0.2'	'df=1,20'
			WT Male mice: Temporal Correlation	'p=0.99'	'two-tailed Pearson linear correlation'	'r=0.0025'	'n=10 days'	'r^2=6.5e-06'	'CI=0.39,0.4'	'df=8'
			PS19 Male mice: Temporal Correlation	'p=0.83'	'two-tailed Pearson linear correlation'	'r=0.08'	'n=10 days'	'r^2=0.0064'	'CI=0.33,0.46'	'df=8'
			Female mice: ANOVA	'p=0.51'	'linear mixed-effects model'	'F=0.45'	'n=12,8 FOV'	'eta=0.024'	'CI=0.00018,0.38'	'df=1,18'
			WT Female mice: Temporal Correlation	'p=0.12'	'two-tailed Pearson linear correlation'	'r=-0.53'	'n=10 days'	'r^2=0.28'	'CI=0.75,0.023'	'df=8'
			PS19 Female mice: Temporal Correlation	'p=0.056'	'two-tailed Pearson linear correlation'	'r=-0.62'	'n=10 days'	'r^2=0.38'	'CI=0.81,0.0003'	'df=8'
		I	Grid: Male, Female	'p=0.12, 0.94'	'two-tailed unpaired Students t-test'	't=-1.6, -0.082'	n=8,14; 12,8 FOV'	'd=-0.69, -0.036'	'CI=-1.5,0.18; -0.89,0.82'	'df=20, 18'
			Non-Grid: Male, Female	'p=0.37, 0.51'	'two-tailed unpaired Students t-test'	't=-0.93, -0.67'	n=8,14; 12,8 FOV'	'd=-0.4, -0.29'	'CI=-1.2,0.45; -1.2,0.57'	'df=20, 18'
		J	Male mice: ANOVA	'p=0.69'	'linear mixed-effects model'	'F=0.17'	'n=8,14 FOV'	'eta=0.0081'	'CI=0.00011,0.18'	'df=1,20'
			WT Male mice: Temporal Correlation	'p=0.00036'	'two-tailed Pearson linear correlation'	'r=0.9'	'n=10 days'	'r^2=0.81'	'CI=0.4,0.95'	'df=8'
			PS19 Male mice: Temporal Correlation	'p=5e-05'	'two-tailed Pearson linear correlation'	'r=0.94'	'n=10 days'	'r^2=0.89'	'CI=0.58,0.97'	'df=8'
			Female mice: ANOVA	'p=0.37'	'linear mixed-effects model'	'F=0.85'	'n=12,8 FOV'	'eta=0.045'	'CI=3.2e-05,0.4'	'df=1,18'
			WT Female mice: Temporal Correlation	'p=0.00086'	'two-tailed Pearson linear correlation'	'r=0.88'	'n=10 days'	'r^2=0.77'	'CI=0.3,0.94'	'df=8'
			PS19 Female mice: Temporal Correlation	'p=0.01'	'two-tailed Pearson linear correlation'	'r=0.76'	'n=10 days'	'r^2=0.58'	'CI=0.065,0.88'	'df=8'
		K	Male mice: ANOVA	'p=0.45'	'linear mixed-effects model'	'F=0.59'	'n=8,14 FOV'	'eta=0.028'	'CI=0.00026,0.23'	'df=1,20'
			WT Male mice: Temporal Correlation	'p=0.00042'	'two-tailed Pearson linear correlation'	'r=0.9'	'n=10 days'	'r^2=0.81'	'CI=0.38,0.95'	'df=8'
			PS19 Male mice: Temporal Correlation	'p=2.3e-05'	'two-tailed Pearson linear correlation'	'r=0.95'	'n=10 days'	'r^2=0.9'	'CI=0.64,0.98'	'df=8'
			Female mice: ANOVA	'p=0.75'	'linear mixed-effects model'	'F=0.11'	'n=12,8 FOV'	'eta=0.006'	'CI=4e-05,0.19'	'df=1,18'
			WT Female mice: Temporal Correlation	'p=0.00099'	'two-tailed Pearson linear correlation'	'r=0.87'	'n=10 days'	'r^2=0.76'	'CI=0.29,0.94'	'df=8'
			PS19 Female mice: Temporal Correlation	'p=0.00043'	'two-tailed Pearson linear correlation'	'r=0.9'	'n=10 days'	'r^2=0.81'	'CI=0.38,0.95'	'df=8'
		L	In-Cue: Male, Female	'p=0.67, 0.38'	'two-tailed unpaired Students t-test'	't=-0.44, -0.9'	'n=8,14; 12,8 FOV'	'd=-0.19, -0.39'	'CI=-1,0.65; -1.3,0.48'	'df=20, 18'
			Out-Cue: Male, Female	'p=0.44, 0.73'	'two-tailed unpaired Students t-test'	't=0.79, 0.35'	'n=8,14; 12,8 FOV'	'd=0.34, 0.15'	'CI=-0.51,1.2; -0.71,1'	'df=20, 18'
		M	Male mice: ANOVA	'p=0.0074'	'linear mixed-effects model'	'F=8.9'	'n=8,14 FOV'	'eta=0.3'	'CI=0.068,0.55'	'df=1,20'
			WT Male mice: Temporal Correlation	'p=0.032'	'two-tailed Pearson linear correlation'	'r=-0.68'	'n=10 days'	'r^2=0.46'	'CI=0.84,0.0064'	'df=8'
			PS19 Male mice: Temporal Correlation	'p=0.087'	'two-tailed Pearson linear correlation'	'r=-0.57'	'n=10 days'	'r^2=0.32'	'CI=0.78,0.0092'	'df=8'
			Female mice: ANOVA	'p=0.015'	'linear mixed-effects model'	'F=7.2'	'n=11,8 FOV'	'eta=0.29'	'CI=0.096,0.64'	'df=1,17'
			WT Female mice: Temporal Correlation	'p=0.071'	'two-tailed Pearson linear correlation'	'r=-0.59'	'n=10 days'	'r^2=0.35'	'CI=0.79,0.0035'	'df=8'
			PS19 Female mice: Temporal Correlation	'p=0.11'	'two-tailed Pearson linear correlation'	'r=-0.54'	'n=10 days'	'r^2=0.29'	'CI=0.76,0.018'	'df=8'
		N	Male mice: ANOVA	'p=0.11'	'linear mixed-effects model'	'F=2.7'	'n=8,14 FOV'	'eta=0.12'	'CI=0.0048,0.41'	'df=1,20'
			WT Male mice: Temporal Correlation	'p=0.081'	'two-tailed Pearson linear correlation'	'r=-0.58'	'n=10 days'	'r^2=0.33'	'CI=0.78,0.007'	'df=8'
			PS19 Male mice: Temporal Correlation	'p=0.77'	'two-tailed Pearson linear correlation'	'r=-0.11'	'n=10 days'	'r^2=0.012'	'CI=0.48,0.31'	'df=8'
			Female mice: ANOVA	'p=0.091'	'linear mixed-effects model'	'F=3.2'	'n=12,8 FOV'	'eta=0.15'	'CI=0.0013,0.59'	'df=1,18'
			WT Female mice: Temporal Correlation	'p=0.025'	'two-tailed Pearson linear correlation'	'r=-0.7'	'n=10 days'	'r^2=0.49'	'CI=0.85,0.015'	'df=8'
			PS19 Female mice: Temporal Correlation	'p=0.06'	'two-tailed Pearson linear correlation'	'r=-0.61'	'n=10 days'	'r^2=0.38'	'CI=0.8,0.00078'	'df=8'
		O	Grid: Male, Female	'p=0.0068, 0.016'	'two-tailed unpaired Students t-test'	't=-3, -2.7'	'n=8,14; 11,8 FOV'	'd=-1.3, -1.2'	'CI=-2.2,-0.35; -2.1,-0.22'	'df=20, 17'
			Non-Grid: Male, Female	'p=0.094, 0.088'	'two-tailed unpaired Students t-test'	't=-1.8, -1.8'	'n=8,14; 12,8 FOV'	'd=-0.75, -0.79'	'CI=-1.6,0.13; -1.7,0.12'	'df=20, 18'
	S8	A	WT	'p=0.65'	'two-tailed Pearson linear correlation'	'r=-0.052'	'n=78 FOV sessions'	'r^2=0.0028'	'CI=0.074,0.03'	'df=76'
			PS19	'p=0.4'	'two-tailed Pearson linear correlation'	'r=-0.073'	'n=136 FOV sessions'	'r^2=0.0054'	'CI=0.057,0.0093'	'df=134'
			All Mice	'p=0.0013'	'two-tailed Pearson linear correlation'	'r=-0.22'	'n=214 FOV sessions'	'r^2=0.048'	'CI=0.12,0.0076'	'df=212'
		B	WT	'p=0.032'	'two-tailed Pearson linear correlation'	'r=-0.26'	'n=69 FOV sessions'	'r^2=0.067'	'CI=0.22,0.00054'	'df=67'
			PS19	'p=0.013'	'two-tailed Pearson linear correlation'	'r=-0.23'	'n=117 FOV sessions'	'r^2=0.052'	'CI=0.16,0.0024'	'df=115'
			All Mice	'p=0.00044'	'two-tailed Pearson linear correlation'	'r=-0.26'	'n=186 FOV sessions'	'r^2=0.065'	'CI=0.15,0.013'	'df=184'
		C	WT	'p=0.33'	'two-tailed Pearson linear correlation'	'r=0.11'	'n=78 FOV sessions'	'r^2=0.012'	'CI=0.013,0.11'	'df=76'
			PS19	'p=0.0014'	'two-tailed Pearson linear correlation'	'r=-0.27'	'n=136 FOV sessions'	'r^2=0.073'	'CI=0.18,0.012'	'df=134'
			All Mice	'p=0.0027'	'two-tailed Pearson linear correlation'	'r=-0.2'	'n=214 FOV sessions'	'r^2=0.042'	'CI=0.11,0.0052'	'df=212'
		D	WT	'p=0.44'	'two-tailed Pearson linear correlation'	'r=0.088'	'n=78 FOV sessions'	'r^2=0.0078'	'CI=0.019,0.093'	'df=76'
			PS19	'p=2.7e-13'	'two-tailed Pearson linear correlation'	'r=-0.57'	'n=136 FOV sessions'	'r^2=0.33'	'CI=0.46,0.2'	'df=134'
			All Mice	'p=4.5e-10'	'two-tailed Pearson linear correlation'	'r=-0.41'	'n=214 FOV sessions'	'r^2=0.17'	'CI=0.27,0.085'	'df=212'
		E	WT	'p=0.087'	'two-tailed Pearson linear correlation'	'r=-0.2'	'n=76 FOV sessions'	'r^2=0.039'	'CI=0.16,0.00084'	'df=74'
			PS19	'p=0.36'	'two-tailed Pearson linear correlation'	'r=-0.079'	'n=135 FOV sessions'	'r^2=0.0063'	'CI=0.06,0.0083'	'df=133'
			All Mice	'p=0.015'	'two-tailed Pearson linear correlation'	'r=-0.17'	'n=211 FOV sessions'	'r^2=0.028'	'CI=0.088,0.0011'	'df=209'
		F	WT	'p=0.77'	'two-tailed Pearson linear correlation'	'r=-0.034'	'n=78 FOV sessions'	'r^2=0.0011'	'CI=0.065,0.036'	'df=76'
			PS19	'p=0.01'	'two-tailed Pearson linear correlation'	'r=-0.22'	'n=136 FOV sessions'	'r^2=0.048'	'CI=0.14,0.0028'	'df=134'
			All Mice	'p=0.0014'	'two-tailed Pearson linear correlation'	'r=-0.22'	'n=214 FOV sessions'	'r^2=0.047'	'CI=0.12,0.0072'	'df=212'
	6	B	See Figures 2-5
			Stellate/Male	'p=0.19'	'two-tailed one-sample Students t-test'	't=1.4'	'n=10 activity measures'	'd=0.41'	'CI=-0.2,0.99'	'df=9'
			Stellate/Female	'p=0.46'	'two-tailed one-sample Students t-test'	't=-0.77'	'n=10 activity measures'	'd=-0.22'	'CI=-0.79,0.36'	'df=9'
			Pyramidal/Male	'p=0.0049'	'two-tailed one-sample Students t-test'	't=3.7'	'n=10 activity measures'	'd=1.1'	'CI=0.31,1.8'	'df=9'
			Pyramidal/Female	'p=0.46'	'two-tailed one-sample Students t-test'	't=-0.78'	'n=10 activity measures'	'd=-0.23'	'CI=-0.8,0.36'	'df=9'
		E	See Figure 1
	7	D	WT All	'p=6.6e-05'	'two-tailed Pearson linear correlation'	'r=0.94'	'n=10 days'	'r^2=0.88'	'CI=0.56,0.97'	'df=8'
			WT Male	'p=0.0082'	'two-tailed Pearson linear correlation'	'r=0.78'	'n=10 days'	'r^2=0.6'	'CI=0.083,0.89'	'df=8'
			WT Female	'p=0.00059'	'two-tailed Pearson linear correlation'	'r=0.89'	'n=10 days'	'r^2=0.79'	'CI=0.34,0.95'	'df=8'
			PS19 All	'p=0.00048'	'two-tailed Pearson linear correlation'	'r=0.89'	'n=10 days'	'r^2=0.8'	'CI=0.37,0.95'	'df=8'
			PS19 Male	'p=0.021'	'two-tailed Pearson linear correlation'	'r=0.71'	'n=10 days'	'r^2=0.51'	'CI=0.022,0.86'	'df=8'
			PS19 Female	'p=1.6e-05'	'two-tailed Pearson linear correlation'	'r=0.96'	'n=10 days'	'r^2=0.91'	'CI=0.67,0.98'	'df=8'
		E	All Common vs. Grid	'p=2.4e-113'	'two-tailed unpaired Students t-test'	't=32'	'n=200 subsamples'	'd=3.2'	'CI=2.9,3.5'	'df=398'
			All Common vs. Non-Grid	'p=1.1e-31'	'two-tailed unpaired Students t-test'	't=13'	'n=200 subsamples'	'd=1.3'	'CI=1.1,1.5'	'df=398'
			Grid vs. Non-Grid	'p=7.3e-91'	'two-tailed unpaired Students t-test'	't=-27'	'n=200 subsamples'	'd=-2.7'	'CI=-2.9,-2.4'	'df=398'
		F	All Common vs. Stellate	'p=1.2e-49'	'two-tailed unpaired Students t-test'	't=17'	'n=200 subsamples'	'd=1.7'	'CI=1.5,1.9'	'df=398'
			All Common vs. Pyramidal	'p=1.4e-36'	'two-tailed unpaired Students t-test'	't=14'	'n=200 subsamples'	'd=1.4'	'CI=1.2,1.6'	'df=398'
			Stellate vs. Pyramidal	'p=0.0017'	'two-tailed unpaired Students t-test'	't=-3.2'	'n=200 subsamples'	'd=-0.31'	'CI=-0.51,-0.12'	'df=398'
	S10	B		p=0.001	Permutation inference
		E	WT	'p=0.52'	'two-tailed Pearson linear correlation'	'r=0.066'	'n=98 mouse sessions'	'r^2=0.0043'	'CI=0.018,0.068'	'df=96'
			PS19	'p=0.63'	'two-tailed Pearson linear correlation'	'r=-0.046'	'n=108 mouse sessions'	'r^2=0.0021'	'CI=0.054,0.021'	'df=106'
			All Mice	'p=0.015'	'two-tailed Pearson linear correlation'	'r=-0.17'	'n=206 mouse sessions'	'r^2=0.029'	'CI=0.089,0.0011'	'df=204'
		F	WT	'p=7.8e-05'	'two-tailed Pearson linear correlation'	'r=0.39'	'n=98 mouse sessions'	'r^2=0.15'	'CI=0.042,0.3'	'df=96'
			PS19	'p=3.6e-05'	'two-tailed Pearson linear correlation'	'r=0.39'	'n=108 mouse sessions'	'r^2=0.15'	'CI=0.045,0.29'	'df=106'
			All Mice	'p=4.7e-10'	'two-tailed Pearson linear correlation'	'r=0.42'	'n=206 mouse sessions'	'r^2=0.17'	'CI=0.088,0.27'	'df=204'
		G	WT	'p=9.7e-07'	'two-tailed Pearson linear correlation'	'r=0.47'	'n=98 mouse sessions'	'r^2=0.22'	'CI=0.091,0.38'	'df=96'
			PS19	'p=0.61'	'two-tailed Pearson linear correlation'	'r=0.049'	'n=108 mouse sessions'	'r^2=0.0024'	'CI=0.02,0.056'	'df=106'
			All Mice	'p=3.9e-06'	'two-tailed Pearson linear correlation'	'r=0.32'	'n=206 mouse sessions'	'r^2=0.099'	'CI=0.035,0.19'	'df=204'
		H	WT	'p=0.14'	'two-tailed Pearson linear correlation'	'r=-0.15'	'n=98 mouse sessions'	'r^2=0.023'	'CI=0.11,0.0025'	'df=96'
			PS19	'p=0.25'	'two-tailed Pearson linear correlation'	'r=-0.11'	'n=108 mouse sessions'	'r^2=0.012'	'CI=0.086,0.0064'	'df=106'
			All Mice	'p=0.0059'	'two-tailed Pearson linear correlation'	'r=-0.19'	'n=206 mouse sessions'	'r^2=0.037'	'CI=0.1,0.0031'	'df=204'
		I	WT	'p=0.28'	'two-tailed Pearson linear correlation'	'r=-0.11'	'n=98 mouse sessions'	'r^2=0.012'	'CI=0.091,0.0082'	'df=96'
			PS19	'p=0.0045'	'two-tailed Pearson linear correlation'	'r=0.27'	'n=108 mouse sessions'	'r^2=0.074'	'CI=0.0076,0.19'	'df=106'
			All Mice	'p=0.036'	'two-tailed Pearson linear correlation'	'r=0.15'	'n=206 mouse sessions'	'r^2=0.021'	'CI=0.0001,0.077'	'df=204'
		J	WT	'p=1.9e-07'	'two-tailed Pearson linear correlation'	'r=0.5'	'n=98 mouse sessions'	'r^2=0.25'	'CI=0.11,0.4'	'df=96'
			PS19	'p=0.012'	'two-tailed Pearson linear correlation'	'r=0.24'	'n=108 mouse sessions'	'r^2=0.059'	'CI=0.0031,0.17'	'df=106'
			All Mice	'p=7.6e-06'	'two-tailed Pearson linear correlation'	'r=0.31'	'n=206 mouse sessions'	'r^2=0.094'	'CI=0.031,0.18'	'df=204'
		K	WT	'p=0.0051'	'two-tailed Pearson linear correlation'	'r=0.28'	'n=98 mouse sessions'	'r^2=0.079'	'CI=0.0076,0.21'	'df=96'
			PS19	'p=0.48'	'two-tailed Pearson linear correlation'	'r=0.069'	'n=108 mouse sessions'	'r^2=0.0048'	'CI=0.015,0.065'	'df=106'
			All Mice	'p=0.017'	'two-tailed Pearson linear correlation'	'r=0.17'	'n=206 mouse sessions'	'r^2=0.028'	'CI=0.00095,0.088'	'df=204'
		L	WT	'p=0.17'	'two-tailed Pearson linear correlation'	'r=0.14'	'n=98 mouse sessions'	'r^2=0.019'	'CI=0.0037,0.11'	'df=96'
			PS19	'p=0.31'	'two-tailed Pearson linear correlation'	'r=0.099'	'n=108 mouse sessions'	'r^2=0.0097'	'CI=0.0085,0.08'	'df=106'
			All Mice	'p=0.19'	'two-tailed Pearson linear correlation'	'r=0.092'	'n=206 mouse sessions'	'r^2=0.0085'	'CI=0.0021,0.051'	'df=204'
		M	WT	'p=0.0038'	'two-tailed Pearson linear correlation'	'r=-0.29'	'n=98 mouse sessions'	'r^2=0.084'	'CI=0.21,0.0095'	'df=96'
			PS19	'p=7.1e-10'	'two-tailed Pearson linear correlation'	'r=-0.55'	'n=108 mouse sessions'	'r^2=0.3'	'CI=0.45,0.16'	'df=106'
			All Mice	'p=2.1e-17'	'two-tailed Pearson linear correlation'	'r=-0.55'	'n=206 mouse sessions'	'r^2=0.3'	'CI=0.4,0.2'	'df=204'
		N	WT	'p=1.5e-06'	'two-tailed Pearson linear correlation'	'r=-0.46'	'n=98 mouse sessions'	'r^2=0.22'	'CI=0.37,0.086'	'df=96'
			PS19	'p=9.5e-06'	'two-tailed Pearson linear correlation'	'r=-0.41'	'n=108 mouse sessions'	'r^2=0.17'	'CI=0.31,0.058'	'df=106'
			All Mice	'p=2.9e-16'	'two-tailed Pearson linear correlation'	'r=-0.53'	'n=206 mouse sessions'	'r^2=0.28'	'CI=0.39,0.18'	'df=204'
	S11	B	WT Male 1	'p=0.1'	'two-tailed Pearson linear correlation'	'r=0.55'	'n=10 days'	'r^2=0.3'	'CI=0.015,0.77'	'df=8'
			WT Male 2	'p=0.39'	'two-tailed Pearson linear correlation'	'r=0.3'	'n=10 days'	'r^2=0.092'	'CI=0.16,0.61'	'df=8'
			WT Male 3	'p=0.019'	'two-tailed Pearson linear correlation'	'r=0.75'	'n=9 days'	'r^2=0.57'	'CI=0.033,0.89'	'df=7'
			WT Male 4	'p=3e-06'	'two-tailed Pearson linear correlation'	'r=0.97'	'n=10 days'	'r^2=0.94'	'CI=0.77,0.99'	'df=8'
			PS19 Male 1	'p=0.76'	'two-tailed Pearson linear correlation'	'r=0.12'	'n=9 days'	'r^2=0.014'	'CI=0.35,0.53'	'df=7'
			PS19 Male 2	'p=0.49'	'two-tailed Pearson linear correlation'	'r=0.26'	'n=9 days'	'r^2=0.07'	'CI=0.24,0.62'	'df=7'
			PS19 Male 3	'p=0.22'	'two-tailed Pearson linear correlation'	'r=-0.43'	'n=10 days'	'r^2=0.18'	'CI=0.69,0.077'	'df=8'
			PS19 Male 4	'p=0.0019'	'two-tailed Pearson linear correlation'	'r=0.85'	'n=10 days'	'r^2=0.72'	'CI=0.22,0.93'	'df=8'
			PS19 Male 5	'p=0.93'	'two-tailed Pearson linear correlation'	'r=0.031'	'n=10 days'	'r^2=0.00095'	'CI=0.37,0.42'	'df=8'
			PS19 Male 6	'p=4.7e-05'	'two-tailed Pearson linear correlation'	'r=0.94'	'n=10 days'	'r^2=0.89'	'CI=0.59,0.97'	'df=8'
			PS19 Male 7	'p=0.25'	'two-tailed Pearson linear correlation'	'r=0.4'	'n=10 days'	'r^2=0.16'	'CI=0.094,0.68'	'df=8'
			WT Female 1	'p=0.53'	'two-tailed Pearson linear correlation'	'r=0.23'	'n=10 days'	'r^2=0.051'	'CI=0.22,0.56'	'df=8'
			WT Female 2	'p=0.024'	'two-tailed Pearson linear correlation'	'r=0.7'	'n=10 days'	'r^2=0.49'	'CI=0.016,0.85'	'df=8'
			WT Female 3	'p=1e-06'	'two-tailed Pearson linear correlation'	'r=0.99'	'n=9 days'	'r^2=0.97'	'CI=0.87,0.99'	'df=7'
			WT Female 4	'p=6.6e-06'	'two-tailed Pearson linear correlation'	'r=0.96'	'n=10 days'	'r^2=0.93'	'CI=0.73,0.98'	'df=8'
			WT Female 5	'p=0.0039'	'two-tailed Pearson linear correlation'	'r=0.82'	'n=10 days'	'r^2=0.67'	'CI=0.15,0.91'	'df=8'
			WT Female 6	'p=5e-05'	'two-tailed Pearson linear correlation'	'r=0.94'	'n=10 days'	'r^2=0.89'	'CI=0.58,0.97'	'df=8'
			AD Female 1	'p=0.55'	'two-tailed Pearson linear correlation'	'r=0.22'	'n=10 days'	'r^2=0.048'	'CI=0.23,0.56'	'df=8'
			AD Female 2	'p=0.0025'	'two-tailed Pearson linear correlation'	'r=0.84'	'n=10 days'	'r^2=0.7'	'CI=0.19,0.92'	'df=8'
			AD Female 3	'p=0.0022'	'two-tailed Pearson linear correlation'	'r=0.84'	'n=10 days'	'r^2=0.71'	'CI=0.21,0.93'	'df=8'
			AD Female 4	'p=0.018'	'two-tailed Pearson linear correlation'	'r=0.72'	'n=10 days'	'r^2=0.52'	'CI=0.03,0.86'	'df=8'
